# Supplementary material for: Nasopharyngeal microbiota in infants and changes during viral upper respiratory tract infection and acute otitis media
Source: PLoS One. 2017 Jul 14;12(7):e0180630. doi: 10.1371/journal.pone.0180630 (PMC5510840; doi:10.1371/journal.pone.0180630)
Supplement: S3 File — (XLS) [file pone.0180630.s008.xls]

## Sheet: Sheet1
#SampleID	PtID	Categories	PtNum	Birth_Wt.	Gest._Age	Pt.AOM	URI Sym	Sym7dB	Sym7dA	S.URI	Day of URI	# Sample	# Healthy S	# Sick S	1 H before Sick	URI to AOM	S.AOM	D of URI	AOM.Change	URI.to.AOM	Healthy	Healthy2	AgeInDays	AgeInMonths	Month	AgeAtFirstAOM	AOMOnset	DaysSinceFirstAOM	PreAOM	AOM.7d	AOM.14d	AOM.28d	URI.plus.AOM	Birth_Order	Feeding	Breastfeeding	Formula_Feeding	Breastfed	Formula_Fed	Cigarette_Smoke_Exposure_Level	AnyCulturePositive	Streptococcus_pneumoniae	Haemophilus_influenzae	Moraxella_catarrhalis	Staphylococcus_aureus	Abx7d	Abx14d	Abx1mo	Abx2mo
OM0026	041E	E1V1	4	3830	39	Yes	y			Yes	2	6	2	4	n	n	No		NA	No	No	No	30	1	1	136	Early	-106	Yes	No	No	No	No	2	Breastmilk	Yes	No	Yes	No	None	Yes	Negative	Negative	Positive	Negative	No	No	No	No
OM0027	041E	E2V1	4	3830	39	Yes	y			Yes	2					n	No		NA	No	No	No	86	2.87	3	136	Early	-50	Yes	No	No	No	No	2	Breastmilk	Yes	No	Yes	No	None	Yes	Negative	Positive	Positive	Negative	No	No	No	No
OM0028	041E	M4	4	3830	39	Yes	n			No							No		NA	NA	Yes	Yes	113	3.77	4	136	Early	-23	Yes	No	No	Yes	NA	2	Mixed	Yes	Yes	Yes	No	None	Yes	Negative	Positive	Negative	Negative	No	No	No	No
OM0029	041E	M5	4	3830	39	Yes	n			No							No		NA	NA	No	No	154	5.13	5	136	Early	18	No	No	No	No	NA	2	Mixed	Yes	Yes	Yes	No	None	Yes	Negative	Negative	Positive	Negative	Yes	Yes	Yes	Yes
OM0030	041E	E4V1	4	3830	39	Yes	y			Yes	4					n	No		NA	No	No	No	183	6.1	6	136	Early	47	No	No	No	No	No	2	Formula	No	Yes	Yes	No	None	Yes	Positive	Positive	Negative	Negative	No	No	No	Yes
OM0031	041E	E5V1	4	3830	39	Yes	y			Yes	3					n	No		NA	No	No	No	240	8	8	136	Early	104	No	No	No	No	No	2	Formula	No	Yes	Yes	No	None	No	Negative	Negative	Negative	Negative	No	No	No	No
OM0032	042E	M1	5	3025	38	No	n		y	No		8	5	3	y		No		NA	NA	Yes	Yes	35	1.17	1	NA	NA	NA	Yes	No	No	No	NA	3	Formula	No	Yes	No	Yes	None	No	Negative	Negative	Negative	Negative	No	No	No	No
OM0033	042E	M2	5	3025	38	No	n			No							No		NA	NA	Yes	Yes	63	2.1	2	NA	NA	NA	Yes	No	No	No	NA	3	Formula	No	Yes	No	Yes	None	Yes	Negative	Negative	Positive	Negative	No	No	No	No
OM0034	042E	M3	5	3025	38	No	n			No							No		NA	NA	Yes	Yes	90	3	3	NA	NA	NA	Yes	No	No	No	NA	3	Formula	No	Yes	No	Yes	None	No	Negative	Negative	Negative	Negative	No	No	No	No
OM0035	042E	E2V1	5	3025	38	No	y			Yes	3					n	No		NA	No	No	No	114	3.8	4	NA	NA	NA	Yes	No	No	No	No	3	Formula	No	Yes	No	Yes	None	Yes	Negative	Negative	Positive	Negative	No	No	No	No
OM0036	042E	M4-E2V2	5	3025	38	No	y			Yes	8					n	No		NA	No	No	No	119	3.97	4	NA	NA	NA	Yes	No	No	No	NA	3	Formula	No	Yes	No	Yes	None	Yes	Negative	Negative	Positive	Negative	No	No	No	No
OM0037	042E	M5	5	3025	38	No	n	y		No							No		NA	NA	Yes	Yes	150	5	5	NA	NA	NA	Yes	No	No	No	NA	3	Formula	No	Yes	No	Yes	None	Yes	Negative	Negative	Positive	Negative	No	No	No	No
OM0038	042E	M6	5	3025	38	No	n			No							No		NA	NA	Yes	Yes	178	5.93	6	NA	NA	NA	Yes	No	No	No	NA	3	Formula	No	Yes	No	Yes	None	No	Negative	Negative	Negative	Negative	No	No	No	No
OM0039	042E	E4V1	5	3025	38	No	y			Yes	5					n	No		NA	No	No	No	210	7	7	NA	NA	NA	Yes	No	No	No	No	3	Formula	No	Yes	No	Yes	None	No	Negative	Negative	Negative	Negative	No	No	No	No
OM0040	043E	M1	6	2785	40	No	n			No		9	5	4	y		No		NA	NA	Yes	Yes	30	1	1	NA	NA	NA	Yes	No	No	No	NA	2	Formula	No	Yes	No	Yes	None	No	Negative	Negative	Negative	Negative	No	No	No	No
OM0041	043E	M2	6	2785	40	No	n			No							No		NA	NA	Yes	Yes	64	2.13	2	NA	NA	NA	Yes	No	No	No	NA	2	Formula	No	Yes	No	Yes	None	No	Negative	Negative	Negative	Negative	No	No	No	No
OM0042	043E	M3	6	2785	40	No	n			No							No		NA	NA	Yes	Yes	90	3	3	NA	NA	NA	Yes	No	No	No	NA	2	Formula	No	Yes	No	Yes	None	No	Negative	Negative	Negative	Negative	No	No	No	No
OM0043	043E	E1V1	6	2785	40	No	y			Yes	4					n	No		NA	No	No	No	98	3.27	3	NA	NA	NA	Yes	No	No	No	No	2	Formula	No	Yes	No	Yes	None	No	Negative	Negative	Negative	Negative	No	No	No	No
OM0044	043E	M4	6	2785	40	No	n			No							No		NA	NA	Yes	Yes	114	3.8	4	NA	NA	NA	Yes	No	No	No	NA	2	Formula	No	Yes	No	Yes	None	No	Negative	Negative	Negative	Negative	No	No	No	No
OM0045	043E	M5-U	6	2785	40	No	y			Yes	3					n	No		NA	No	No	No	147	4.9	5	NA	NA	NA	Yes	No	No	No	NA	2	Formula	No	Yes	No	Yes	None	Yes	Negative	Negative	Positive	Negative	No	No	No	No
OM0046	043E	E2V1	6	2785	40	No	y			Yes	5					n	No		NA	No	No	No	149	4.97	5	NA	NA	NA	Yes	No	No	No	No	2	Formula	No	Yes	No	Yes	None	Yes	Negative	Negative	Positive	Negative	No	No	No	No
OM0047	043E	E3V1	6	2785	40	No	y			Yes	2					n	No		NA	No	No	No	159	5.3	5	NA	NA	NA	Yes	No	No	No	No	2	Formula	No	Yes	No	Yes	None	Yes	Negative	Negative	Positive	Negative	No	No	No	No
OM0048	043E	M6	6	2785	40	No	n			No							No		NA	NA	Yes	Yes	181	6.03	6	NA	NA	NA	Yes	No	No	No	NA	2	Formula	No	Yes	No	Yes	None	No	Negative	Negative	Negative	Negative	No	No	No	No
OM0058	048E	M1	8	3073	39	Yes	n			No		5	5	0	na		No		NA	NA	Yes	Yes	34	1.13	1	194	Late	-160	Yes	No	No	No	NA	1	Formula	No	Yes	No	Yes	Light	No	Negative	Negative	Negative	Negative	No	No	No	No
OM0059	048E	M2	8	3073	39	Yes	n			No							No		NA	NA	Yes	Yes	58	1.93	2	194	Late	-136	Yes	No	No	No	NA	1	Formula	No	Yes	No	Yes	Light	No	Negative	Negative	Negative	Negative	No	No	No	No
OM0060	048E	M3	8	3073	39	Yes	n			No							No		NA	NA	Yes	Yes	85	2.83	3	194	Late	-109	Yes	No	No	No	NA	1	Formula	No	Yes	No	Yes	Light	No	Negative	Negative	Negative	Negative	No	No	No	No
OM0061	048E	M5	8	3073	39	Yes	n			No							No		NA	NA	Yes	Yes	155	5.17	5	194	Late	-39	Yes	No	No	No	NA	1	Formula	No	Yes	No	Yes	Light	No	Negative	Negative	Negative	Negative	No	No	No	No
OM0062	048E	M6	8	3073	39	Yes	n		y	No							No		NA	NA	Yes	Yes	176	5.87	6	194	Late	-18	Yes	No	No	Yes	NA	1	Formula	No	Yes	No	Yes	Light	No	Negative	Negative	Negative	Negative	No	No	No	No
OM0063	050E	M1	9	2906	36	No	n		y	No		6	6	0	na		No		NA	NA	Yes	Yes	31	1.03	1	NA	NA	NA	Yes	No	No	No	NA	2	Mixed	Yes	Yes	Yes	Yes	None	No	Negative	Negative	Negative	Negative	No	No	No	No
OM0064	050E	M2	9	2906	36	No	n			No							No		NA	NA	Yes	Yes	67	2.23	2	NA	NA	NA	Yes	No	No	No	NA	2	Mixed	Yes	Yes	Yes	Yes	None	Yes	Negative	Negative	Negative	Positive	No	No	No	No
OM0065	050E	M3	9	2906	36	No	n	y		No							No		NA	NA	Yes	Yes	87	2.9	3	NA	NA	NA	Yes	No	No	No	NA	2	Mixed	Yes	Yes	Yes	Yes	None	Yes	Negative	Negative	Positive	Positive	No	No	No	No
OM0066	050E	M4	9	2906	36	No	n			No							No		NA	NA	Yes	Yes	117	3.9	4	NA	NA	NA	Yes	No	No	No	NA	2	Mixed	Yes	Yes	Yes	Yes	None	Yes	Positive	Negative	Positive	Negative	No	No	No	No
OM0067	050E	M5	9	2906	36	No	n			No							No		NA	NA	Yes	Yes	145	4.83	5	NA	NA	NA	Yes	No	No	No	NA	2	Mixed	Yes	Yes	Yes	Yes	None	No	Negative	Negative	Negative	Negative	No	No	No	No
OM0068	050E	M6	9	2906	36	No	n			No							No		NA	NA	Yes	Yes	192	6.4	6	NA	NA	NA	Yes	No	No	No	NA	2	Mixed	Yes	Yes	Yes	Yes	None	Yes	Positive	Negative	Positive	Negative	No	No	No	No
OM0080	055E	M2	11	2999	39	Yes	n			No		5	4	1	y		No		NA	NA	Yes	Yes	61	2.03	2	200	Late	-139	Yes	No	No	No	NA	3	Formula	No	Yes	No	Yes	None	No	Negative	Negative	Negative	Negative	No	No	No	No
OM0081	055E	M3	11	2999	39	Yes	n	y		No							No		NA	NA	Yes	Yes	87	2.9	3	200	Late	-113	Yes	No	No	No	NA	3	Formula	No	Yes	No	Yes	None	No	Negative	Negative	Negative	Negative	No	No	No	No
OM0082	055E	E2V1	11	2999	39	Yes	y			Yes	2					n	No		NA	No	No	No	115	3.83	4	200	Late	-85	Yes	No	No	No	No	3	Formula	No	Yes	No	Yes	None	Yes	Negative	Negative	Positive	Negative	No	No	No	No
OM0083	055E	M5	11	2999	39	Yes	n			No							No		NA	NA	Yes	Yes	145	4.83	5	200	Late	-55	Yes	No	No	No	NA	3	Formula	No	Yes	No	Yes	None	Yes	Negative	Negative	Positive	Negative	No	No	No	No
OM0084	055E	M6	11	2999	39	Yes	n			No							No		NA	NA	Yes	Yes	187	6.23	6	200	Late	-13	Yes	No	Yes	Yes	NA	3	Formula	No	Yes	No	Yes	None	Yes	Negative	Negative	Positive	Negative	No	No	No	No
OM0085	057E	M1	12	3691	41	Yes	n			No		6	6	0	na		No		NA	NA	Yes	Yes	28	0.93	1	203	Late	-175	Yes	No	No	No	NA	4	Mixed	Yes	Yes	Yes	Yes	None	No	Negative	Negative	Negative	Negative	No	No	No	No
OM0086	057E	M2	12	3691	41	Yes	n			No							No		NA	NA	Yes	Yes	63	2.1	2	203	Late	-140	Yes	No	No	No	NA	4	Formula	No	Yes	Yes	Yes	None	No	Negative	Negative	Negative	Negative	No	No	No	No
OM0087	057E	M3	12	3691	41	Yes	n			No							No		NA	NA	Yes	Yes	84	2.8	3	203	Late	-119	Yes	No	No	No	NA	4	Formula	No	Yes	Yes	Yes	None	No	Negative	Negative	Negative	Negative	No	No	No	No
OM0088	057E	M4	12	3691	41	Yes	n			No							No		NA	NA	Yes	Yes	115	3.83	4	203	Late	-88	Yes	No	No	No	NA	4	Formula	No	Yes	Yes	Yes	None	No	Negative	Negative	Negative	Negative	No	No	No	No
OM0089	057E	M5	12	3691	41	Yes	n			No							No		NA	NA	Yes	Yes	147	4.9	5	203	Late	-56	Yes	No	No	No	NA	4	Formula	No	Yes	Yes	Yes	None	Yes	Negative	Negative	Negative	Positive	No	No	No	No
OM0090	057E	M6	12	3691	41	Yes	n			No							No		NA	NA	Yes	Yes	185	6.17	6	203	Late	-18	Yes	No	No	Yes	NA	4	Formula	No	Yes	Yes	Yes	None	Yes	Negative	Negative	Negative	Positive	No	No	No	No
OM0091	059E	M1	13	3280	41	No	n			No		6	6	0	na		No		NA	NA	Yes	Yes	33	1.1	1	NA	NA	NA	Yes	No	No	No	NA	5	Formula	No	Yes	Yes	Yes	None	No	Negative	Negative	Negative	Negative	No	No	No	No
OM0092	059E	M2	13	3280	41	No	n			No							No		NA	NA	Yes	Yes	61	2.03	2	NA	NA	NA	Yes	No	No	No	NA	5	Formula	No	Yes	Yes	Yes	None	Yes	Positive	Negative	Positive	Positive	No	No	No	No
OM0093	059E	M3	13	3280	41	No	n			No							No		NA	NA	Yes	Yes	87	2.9	3	NA	NA	NA	Yes	No	No	No	NA	5	Formula	No	Yes	Yes	Yes	None	Yes	Negative	Negative	Negative	Positive	No	No	No	No
OM0094	059E	M4	13	3280	41	No	n			No							No		NA	NA	Yes	Yes	122	4.07	4	NA	NA	NA	Yes	No	No	No	NA	5	Formula	No	Yes	Yes	Yes	None	Yes	Positive	Negative	Negative	Positive	No	No	No	No
OM0095	059E	M5	13	3280	41	No	n			No							No		NA	NA	Yes	Yes	160	5.33	5	NA	NA	NA	Yes	No	No	No	NA	5	Formula	No	Yes	Yes	Yes	None	No	Negative	Negative	Negative	Negative	No	No	No	No
OM0096	059E	M6	13	3280	41	No	n			No							No		NA	NA	Yes	Yes	184	6.13	6	NA	NA	NA	Yes	No	No	No	NA	5	Formula	No	Yes	Yes	Yes	None	Yes	Negative	Positive	Positive	Negative	No	No	No	No
OM0097	060E	M1	14	3492	40	No	n			No		6	6	0	na		No		NA	NA	Yes	Yes	29	0.97	1	NA	NA	NA	Yes	No	No	No	NA	1	Breastmilk	Yes	No	Yes	NA	None	No	Negative	Negative	Negative	Negative	No	No	No	No
OM0098	060E	M2	14	3492	40	No	n			No							No		NA	NA	Yes	Yes	56	1.87	2	NA	NA	NA	Yes	No	No	No	NA	1	Breastmilk	Yes	No	Yes	NA	None	No	Negative	Negative	Negative	Negative	No	No	No	No
OM0099	060E	M3	14	3492	40	No	n			No							No		NA	NA	Yes	Yes	89	2.97	3	NA	NA	NA	Yes	No	No	No	NA	1	Breastmilk	Yes	No	Yes	NA	None	No	Negative	Negative	Negative	Negative	No	No	No	No
OM0100	060E	M4	14	3492	40	No	n			No							No		NA	NA	Yes	Yes	116	3.87	4	NA	NA	NA	Yes	No	No	No	NA	1	Breastmilk	Yes	No	Yes	NA	None	No	Negative	Negative	Negative	Negative	No	No	No	No
OM0101	060E	M5	14	3492	40	No	n			No							No		NA	NA	Yes	Yes	147	4.9	5	NA	NA	NA	Yes	No	No	No	NA	1	Breastmilk	Yes	No	Yes	NA	None	No	Negative	Negative	Negative	Negative	No	No	No	No
OM0102	060E	M6	14	3492	40	No	n			No							No		NA	NA	Yes	Yes	187	6.23	6	NA	NA	NA	Yes	No	No	No	NA	1	Breastmilk	Yes	No	Yes	NA	None	No	Negative	Negative	Negative	Negative	No	No	No	No
OM0103	062E	M1	15	3340	40	No	n			No		7	6	1	y		No		NA	NA	Yes	Yes	24	0.8	1	NA	NA	NA	Yes	No	No	No	NA	1	Formula	No	Yes	No	Yes	None	No	Negative	Negative	Negative	Negative	No	No	No	No
OM0104	062E	M2	15	3340	40	No	n			No							No		NA	NA	Yes	Yes	57	1.9	2	NA	NA	NA	Yes	No	No	No	NA	1	Formula	No	Yes	No	Yes	None	Yes	Negative	Negative	Negative	Positive	No	No	No	No
OM0105	062E	M3	15	3340	40	No	n			No							No		NA	NA	Yes	Yes	85	2.83	3	NA	NA	NA	Yes	No	No	No	NA	1	Formula	No	Yes	No	Yes	None	No	Negative	Negative	Negative	Negative	No	No	No	No
OM0106	062E	M4	15	3340	40	No	n			No							No		NA	NA	Yes	Yes	115	3.83	4	NA	NA	NA	Yes	No	No	No	NA	1	Formula	No	Yes	No	Yes	None	No	Negative	Negative	Negative	Negative	No	No	No	No
OM0107	062E	E1V1	15	3340	40	No	y			Yes	3					n	No		NA	No	No	No	127	4.23	4	NA	NA	NA	Yes	No	No	No	No	1	Formula	No	Yes	No	Yes	None	No	Negative	Negative	Negative	Negative	No	No	No	No
OM0108	062E	M5	15	3340	40	No	n			No							No		NA	NA	Yes	Yes	157	5.23	5	NA	NA	NA	Yes	No	No	No	NA	1	Formula	No	No	No	Yes	None	Yes	Negative	Negative	Positive	Negative	No	No	No	No
OM0109	062E	E2V1	15	3340	40	No	y			Yes	3					n	No		NA	No	No	No	184	6.13	6	NA	NA	NA	Yes	No	No	No	No	1	Formula	No	Yes	No	Yes	None	Yes	Negative	Negative	Positive	Negative	No	No	No	No
OM0121	065E	M1	17	2909	38	Yes	n			No		6	5	1	y		No		NA	NA	Yes	Yes	24	0.8	1	139	Early	-115	Yes	No	No	No	NA	1	Formula	No	Yes	No	Yes	None	No	Negative	Negative	Negative	Negative	No	No	No	No
OM0122	065E	M2	17	2909	38	Yes	n		y	No							No		NA	NA	Yes	Yes	55	1.83	2	139	Early	-84	Yes	No	No	No	NA	1	Formula	No	Yes	No	Yes	None	No	Negative	Negative	Negative	Negative	No	No	No	No
OM0123	065E	M3	17	2909	38	Yes	n			No							No		NA	NA	Yes	Yes	80	2.67	3	139	Early	-59	Yes	No	No	No	NA	1	Formula	No	Yes	No	Yes	None	No	Negative	Negative	Negative	Negative	No	No	No	No
OM0124	065E	M4	17	2909	38	Yes	n			No							No		NA	NA	Yes	Yes	117	3.9	4	139	Early	-22	Yes	No	No	Yes	NA	1	Formula	No	No	No	Yes	None	No	Negative	Negative	Negative	Negative	No	No	No	No
OM0125	065E	M5	17	2909	38	Yes	n			No							No		NA	NA	No	No	150	5	5	139	Early	11	No	No	No	No	NA	1	Formula	No	Yes	No	Yes	None	Yes	Negative	Positive	Negative	Negative	Yes	Yes	Yes	Yes
OM0126	065E	E5V1	17	2909	38	Yes	y			Yes	4					y	Yes	4	NA	Yes	No	No	180	6	6	139	Early	41	No	No	No	No	Yes	1	Formula	No	Yes	No	Yes	None	Yes	Negative	Negative	Positive	Negative	No	No	No	Yes
OM0127	066E	M1	18	4127	41	Yes	n			No		9	5	4	y		No		NA	NA	Yes	Yes	30	1	1	178	Early	-148	Yes	No	No	No	NA	1	Mixed	Yes	Yes	Yes	Yes	None	No	Negative	Negative	Negative	Negative	No	No	No	No
OM0128	066E	M2	18	4127	41	Yes	n			No							No		NA	NA	Yes	Yes	52	1.73	2	178	Early	-126	Yes	No	No	No	NA	1	Mixed	Yes	Yes	Yes	Yes	None	No	Negative	Negative	Negative	Negative	No	No	No	No
OM0129	066E	M3	18	4127	41	Yes	n		y	No							No		NA	NA	Yes	Yes	86	2.87	3	178	Early	-92	Yes	No	No	No	NA	1	Mixed	Yes	Yes	Yes	Yes	None	Yes	Positive	Negative	Negative	Negative	No	No	No	No
OM0130	066E	M4	18	4127	41	Yes	n			No							No		NA	NA	No	No	116	3.87	4	178	Early	-62	Yes	No	No	No	NA	1	Mixed	Yes	Yes	Yes	Yes	None	No	Negative	Negative	Negative	Negative	Yes	Yes	Yes	Yes
OM0131	066E	E2V1	18	4127	41	Yes	y			Yes	6					n	No		NA	No	No	No	136	4.53	5	178	Early	-42	Yes	No	No	No	No	1	Mixed	Yes	Yes	Yes	Yes	None	No	Negative	Negative	Negative	Negative	No	No	Yes	Yes
OM0132	066E	M5	18	4127	41	Yes	n		y	No							No		NA	NA	No	No	149	4.97	5	178	Early	-29	Yes	No	No	No	NA	1	Mixed	Yes	Yes	Yes	Yes	None	Yes	Negative	Positive	Negative	Negative	No	No	No	Yes
OM0133	066E	E3V1	18	4127	41	Yes	y			Yes	5					n	No		NA	No	No	No	156	5.2	5	178	Early	-22	Yes	No	No	Yes	No	1	Mixed	Yes	Yes	Yes	Yes	None	Yes	Negative	Positive	Negative	Negative	No	No	No	Yes
OM0134	066E	E4V1	18	4127	41	Yes	y			Yes	4					y	No		Pre	Yes	No	No	176	5.87	6	178	Early	-2	Yes	Yes	Yes	Yes	No	1	Mixed	Yes	Yes	Yes	Yes	None	Yes	Negative	Positive	Positive	Negative	No	No	No	No
OM0135	066E	E4V2	18	4127	41	Yes	y			Yes	6					y	Yes	6	Post	Yes	No	No	178	5.93	6	178	Early	0	Yes	No	No	No	Yes	1	Mixed	Yes	Yes	Yes	Yes	None	Yes	Negative	Positive	Positive	Negative	No	No	No	No
OM0136	067E	M1	19	4127	40	Yes	n			No		7	4	3	y		No		NA	NA	Yes	Yes	26	0.87	1	62	Early	-36	Yes	No	No	No	NA	3	Mixed	Yes	Yes	Yes	Yes	None	Yes	Negative	Negative	Negative	Positive	No	No	No	No
OM0137	067E	M2-U	19	4127	40	Yes	y			yes	5					y	No		Pre	Yes	No	No	61	2.03	2	62	Early	-1	Yes	Yes	Yes	Yes	NA	3	Mixed	Yes	Yes	Yes	Yes	None	Yes	Positive	Negative	Negative	Negative	No	No	No	No
OM0138	067E	E1V1	19	4127	40	Yes	y			Yes	6					y	Yes	6	Post	Yes	No	No	62	2.07	2	62	Early	0	Yes	No	No	No	Yes	3	Mixed	Yes	Yes	Yes	Yes	None	Yes	Negative	Positive	Positive	Negative	No	No	No	No
OM0139	067E	M3	19	4127	40	Yes	n			No							No		NA	NA	No	No	85	2.83	3	62	Early	23	No	No	No	No	NA	3	Mixed	Yes	Yes	Yes	Yes	None	Yes	Positive	Positive	Positive	Negative	No	No	No	No
OM0140	067E	E2V1	19	4127	40	Yes	y			Yes	4					n	No		NA	No	No	No	116	3.87	4	62	Early	54	No	No	No	No	No	3	Formula	No	No	Yes	Yes	None	Yes	Positive	Negative	Positive	Negative	No	No	No	No
OM0141	067E	M5	19	4127	40	Yes	n			No							No		NA	NA	No	No	152	5.07	5	62	Early	90	No	No	No	No	NA	3	Formula	No	Yes	Yes	Yes	None	Yes	Positive	Negative	Negative	Negative	No	No	No	No
OM0142	067E	M6	19	4127	40	Yes	n			No							No		NA	NA	No	No	176	5.87	6	62	Early	114	No	No	No	No	NA	3	Formula	No	Yes	Yes	Yes	None	Yes	Positive	Positive	Negative	Negative	No	No	No	No
OM0143	068E	M1	20	2812	39	Yes	n			No		9	4	5	y		No		NA	NA	Yes	Yes	34	1.13	1	140	Early	-106	Yes	No	No	No	NA	1	Breastmilk	Yes	No	Yes	Yes	None	No	Negative	Negative	Negative	Negative	No	No	No	No
OM0144	068E	E1V1	20	2812	39	Yes	y			Yes	5					n	No		NA	No	No	No	47	1.57	2	140	Early	-93	Yes	No	No	No	No	1	Breastmilk	Yes	No	Yes	Yes	None	Yes	Negative	Negative	Negative	Positive	No	No	No	No
OM0145	068E	E2V1	20	2812	39	Yes	y			Yes	2					n	No		NA	No	No	No	54	1.8	2	140	Early	-86	Yes	No	No	No	No	1	Breastmilk	Yes	No	Yes	Yes	None	Yes	Negative	Negative	Negative	Positive	No	No	No	No
OM0146	068E	M3	20	2812	39	Yes	n			No							No		NA	NA	No	No	88	2.93	3	140	Early	-52	Yes	No	No	No	NA	1	Breastmilk	Yes	No	Yes	Yes	None	Yes	Negative	Negative	Positive	Positive	No	No	Yes	Yes
OM0147	068E	M4	20	2812	39	Yes	n			No							No		NA	NA	No	No	122	4.07	4	140	Early	-18	Yes	No	No	Yes	NA	1	Mixed	Yes	Yes	Yes	Yes	None	Yes	Negative	Negative	Positive	Positive	No	No	No	Yes
OM0148	068E	E3V1	20	2812	39	Yes	y			Yes	3					y	No		Pre	Yes	No	No	138	4.6	5	140	Early	-2	Yes	Yes	Yes	Yes	No	1	Mixed	Yes	Yes	Yes	Yes	None	Yes	Negative	Negative	Positive	Negative	No	No	No	No
OM0149	068E	E3V2	20	2812	39	Yes	y			Yes	5					y	Yes	4	Post	Yes	No	No	140	4.67	5	140	Early	0	Yes	No	No	No	Yes	1	Mixed	Yes	Yes	Yes	Yes	None	Yes	Negative	Positive	Positive	Negative	No	No	No	No
OM0150	068E	E4V1	20	2812	39	Yes	y			Yes	3					y	Yes	3	NA	Yes	No	No	152	5.07	5	140	Early	12	No	No	No	No	Yes	1	Mixed	Yes	Yes	Yes	Yes	None	Yes	Negative	Positive	Positive	Negative	Yes	Yes	Yes	Yes
OM0151	068E	M6	20	2812	39	Yes	n			No							No		NA	NA	No	No	174	5.8	6	140	Early	34	No	No	No	No	NA	1	Formula	No	Yes	Yes	Yes	None	Yes	Negative	Positive	Negative	Negative	Yes	Yes	Yes	Yes
OM0152	072E	M1	21	3402	38	Yes	n			No		6	5	1	y		No		NA	NA	Yes	Yes	28	0.93	1	85	Early	-57	Yes	No	No	No	NA	1	Formula	No	Yes	No	Yes	None	Yes	Negative	Negative	Negative	Positive	No	No	No	No
OM0153	072E	M2	21	3402	38	Yes	n			No							No		NA	NA	Yes	Yes	62	2.07	2	85	Early	-23	Yes	No	No	Yes	NA	1	Formula	No	Yes	No	Yes	None	Yes	Positive	Negative	Negative	Positive	No	No	No	No
OM0154	072E	E1V1,M3	21	3402	38	Yes	y			Yes	4					y	Yes	4	NA	Yes	No	No	85	2.83	3	85	Early	0	Yes	No	No	No	Yes	1	Formula	No	Yes	No	Yes	None	Yes	Positive	Negative	Positive	Negative	No	No	No	No
OM0155	072E	M4	21	3402	38	Yes	n			No							No		NA	NA	No	No	117	3.9	4	85	Early	32	No	No	No	No	NA	1	Formula	No	Yes	No	Yes	None	Yes	Negative	Negative	Positive	Positive	No	No	No	No
OM0156	072E	M5	21	3402	38	Yes	n			No							No		NA	NA	No	No	145	4.83	5	85	Early	60	No	No	No	No	NA	1	Formula	No	Yes	No	Yes	None	Yes	Negative	Positive	Negative	Positive	No	No	No	No
OM0157	072E	M6	21	3402	38	Yes	n			No							No		NA	NA	No	No	188	6.27	6	85	Early	103	No	No	No	No	NA	1	Formula	No	Yes	No	Yes	None	Yes	Negative	Positive	Positive	Negative	No	No	No	No
OM0158	074E	M1	22	2625	39	Yes	n			No		7	4	2	y		No		NA	NA	Yes	Yes	28	0.93	1	92	Early	-64	Yes	No	No	No	NA	1	Formula	No	Yes	No	Yes	None	Yes	Negative	Negative	Negative	Positive	No	No	No	No
OM0159	074E	M2	22	2625	39	Yes	n			No							No		NA	NA	Yes	Yes	72	2.4	2	92	Early	-20	Yes	No	No	Yes	NA	1	Formula	No	Yes	No	Yes	None	Yes	Negative	Negative	Negative	Positive	No	No	No	No
OM0160	074E	M3	22	2625	39	Yes	n		y	No							No		NA	NA	Yes	No	86	2.87	3	92	Early	-6	Yes	Yes	Yes	Yes	NA	1	Formula	No	Yes	No	Yes	None	Yes	Negative	Negative	Negative	Positive	No	No	No	No
OM0161	074E	E2V1	22	2625	39	Yes	y			Yes	3					y	Yes	3	NA	Yes	No	No	108	3.6	4	92	Early	16	No	No	No	No	Yes	1	Formula	No	Yes	No	Yes	None	No	Negative	Negative	Negative	Negative	No	Yes	Yes	Yes
OM0162	074E	E3V1	22	2625	39	Yes	y			Yes	2					n	No		NA	No	No	No	118	3.93	4	92	Early	26	No	No	No	No	No	1	Formula	No	Yes	No	Yes	None	No	Negative	Negative	Negative	Negative	No	No	Yes	Yes
OM0163	074E	M5-U	22	2625	39	Yes	y			Yes	2					n	No		NA	NA	No	No	146	4.87	5	92	Early	54	No	No	No	No	NA	1	Formula	No	Yes	No	Yes	None	No	Negative	Negative	Negative	Negative	Yes	Yes	Yes	Yes
OM0164	074E	M6	22	2625	39	Yes	n			No							No		NA	NA	No	No	178	5.93	6	92	Early	86	No	No	No	No	NA	1	Formula	No	Yes	No	Yes	None	No	Negative	Negative	Negative	Negative	Yes	Yes	Yes	Yes
OM0165	076E	M1	23	4190	40	Yes	n			No		9	6	3	y		No		NA	NA	Yes	Yes	28	0.93	1	149	Early	-121	Yes	No	No	No	NA	1	Mixed	Yes	Yes	Yes	Yes	None	No	Negative	Negative	Negative	Negative	No	No	No	No
OM0166	076E	E1V1	23	4190	40	Yes	y			Yes	5					n	No		NA	No	No	No	49	1.63	2	149	Early	-100	Yes	No	No	No	No	1	Mixed	Yes	Yes	Yes	Yes	None	No	Negative	Negative	Negative	Negative	No	No	No	No
OM0167	076E	M2	23	4190	40	Yes	n			No							No		NA	NA	Yes	Yes	57	1.9	2	149	Early	-92	Yes	No	No	No	NA	1	Mixed	Yes	Yes	Yes	Yes	None	Yes	Negative	Negative	Negative	Positive	No	No	No	No
OM0168	076E	M3	23	4190	40	Yes	n			No							No		NA	NA	Yes	Yes	86	2.87	3	149	Early	-63	Yes	No	No	No	NA	1	Mixed	Yes	Yes	Yes	Yes	None	Yes	Negative	Negative	Negative	Positive	No	No	No	No
OM0169	076E	M4	23	4190	40	Yes	n			No							No		NA	NA	Yes	Yes	117	3.9	4	149	Early	-32	Yes	No	No	No	NA	1	Breastmilk	Yes	No	Yes	Yes	None	Yes	Negative	Negative	Negative	Positive	No	No	No	No
OM0170	076E	M5	23	4190	40	Yes	n			No							No		NA	NA	Yes	Yes	138	4.6	5	149	Early	-11	Yes	No	Yes	Yes	NA	1	Breastmilk	Yes	No	Yes	Yes	None	Yes	Negative	Negative	Positive	Negative	No	No	No	No
OM0171	076E	E2V1	23	4190	40	Yes	y			Yes	3					y	No		Pre	Yes	No	No	146	4.87	5	149	Early	-3	Yes	Yes	Yes	Yes	No	1	Breastmilk	Yes	No	Yes	Yes	None	Yes	Negative	Negative	Positive	Negative	No	No	No	No
OM0172	076E	E2V2	23	4190	40	Yes	y			Yes	6					y	Yes	6	Post	Yes	No	No	149	4.97	5	149	Early	0	Yes	No	No	No	Yes	1	Breastmilk	Yes	No	Yes	Yes	None	Yes	Negative	Negative	Positive	Negative	No	No	No	No
OM0173	076E	M6	23	4190	40	Yes	n			No							No		NA	NA	No	No	175	5.83	6	149	Early	26	No	No	No	No	NA	1	Breastmilk	Yes	No	Yes	Yes	None	Yes	Negative	Negative	Negative	Positive	No	No	No	No
OM0182	079E	M1-U	25	2934	38	Yes	y			yes	4	8	4	4	n	n	No		NA	No	No	No	36	1.2	1	180	Early	-144	Yes	No	No	No	NA	1	Formula	No	Yes	No	Yes	None	Yes	Negative	Negative	Negative	Positive	No	No	No	No
OM0183	079E	E1V1	25	2934	38	Yes	y			Yes	5					n	No		NA	No	No	No	37	1.23	1	180	Early	-143	Yes	No	No	No	No	1	Formula	No	Yes	No	Yes	None	Yes	Negative	Negative	Negative	Positive	No	No	No	No
OM0184	079E	M2	25	2934	38	Yes	n			No							No		NA	NA	Yes	Yes	60	2	2	180	Early	-120	Yes	No	No	No	NA	1	Formula	No	Yes	No	Yes	None	Yes	Negative	Negative	Negative	Positive	No	No	No	No
OM0185	079E	M3	25	2934	38	Yes	n			No							No		NA	NA	Yes	Yes	85	2.83	3	180	Early	-95	Yes	No	No	No	NA	1	Formula	No	Yes	No	Yes	None	Yes	Positive	Negative	Negative	Positive	No	No	No	No
OM0186	079E	M4	25	2934	38	Yes	n			No							No		NA	NA	Yes	Yes	116	3.87	4	180	Early	-64	Yes	No	No	No	NA	1	Formula	No	Yes	No	Yes	None	Yes	Positive	Negative	Negative	Positive	No	No	No	No
OM0187	079E	M5	25	2934	38	Yes	n			No							No		NA	NA	Yes	Yes	148	4.93	5	180	Early	-32	Yes	No	No	No	NA	1	Formula	No	Yes	No	Yes	None	Yes	Positive	Negative	Positive	Positive	No	No	No	No
OM0188	079E	E3V1	25	2934	38	Yes	y			Yes	2					y	No		Pre	Yes	No	No	178	5.93	6	180	Early	-2	Yes	Yes	Yes	Yes	No	1	Formula	No	Yes	No	Yes	None	Yes	Negative	Negative	Positive	Positive	No	No	No	No
OM0189	079E	E3V2	25	2934	38	Yes	y			Yes	4					y	Yes	4	Post	Yes	No	No	180	6	6	180	Early	0	Yes	No	No	No	Yes	1	Formula	No	Yes	No	Yes	None	Yes	Negative	Negative	Positive	Negative	No	No	No	No
OM0190	081E	M1	26	3691	40	Yes	n			No		7	5	2	y		No		NA	NA	Yes	Yes	25	0.83	1	99	Early	-74	Yes	No	No	No	NA	1	Formula	No	Yes	No	Yes	Light	No	Negative	Negative	Negative	Negative	No	No	No	No
OM0191	081E	M2	26	3691	40	Yes	n			No							No		NA	NA	Yes	Yes	55	1.83	2	99	Early	-44	Yes	No	No	No	NA	1	Formula	No	Yes	No	Yes	Light	No	Negative	Negative	Negative	Negative	No	No	No	No
OM0192	081E	E1V1	26	3691	40	Yes	y			Yes	5					y	Yes	5	NA	Yes	No	No	99	3.3	3	99	Early	0	Yes	No	No	No	Yes	1	Formula	No	Yes	No	Yes	Light	No	Negative	Negative	Negative	Negative	No	No	No	No
OM0193	081E	M4	26	3691	40	Yes	n			No							No		NA	NA	No	No	119	3.97	4	99	Early	20	No	No	No	No	NA	1	Formula	No	Yes	No	Yes	Light	No	Negative	Negative	Negative	Negative	No	Yes	Yes	Yes
OM0194	081E	E2V1	26	3691	40	Yes	y			Yes	4					n	No		NA	No	No	No	141	4.7	5	99	Early	42	No	No	No	No	No	1	Formula	No	Yes	No	Yes	Light	No	Negative	Negative	Negative	Negative	No	No	No	Yes
OM0195	081E	M5	26	3691	40	Yes	n			No							No		NA	NA	No	No	147	4.9	5	99	Early	48	No	No	No	No	NA	1	Formula	No	Yes	No	Yes	Light	No	Negative	Negative	Negative	Negative	No	No	No	Yes
OM0196	081E	M6	26	3691	40	Yes	n			No							No		NA	NA	No	No	190	6.33	6	99	Early	91	No	No	No	No	NA	1	Formula	No	Yes	No	Yes	Light	No	Negative	Negative	Negative	Negative	No	No	No	No
OM0206	084E	E1V1	28	3375	39	Yes	y			Yes	3	4	1	3	n	n	No		NA	No	No	No	56	1.87	2	302	Late	-246	Yes	No	No	No	No	1	Mixed	Yes	Yes	Yes	Yes	None	No	Negative	Negative	Negative	Negative	No	No	No	No
OM0207	084E	E2V1	28	3375	39	Yes	y			Yes	5					n	No		NA	No	No	No	125	4.17	4	302	Late	-177	Yes	No	No	No	No	1	Mixed	Yes	Yes	Yes	Yes	None	Yes	Negative	Negative	Positive	Negative	No	No	No	No
OM0208	084E	M9	28	3375	39	Yes	n			No							No		NA	NA	Yes	Yes	276	9.2	9	302	Late	-26	Yes	No	No	Yes	NA	1	Formula	No	Yes	Yes	Yes	None	Yes	Negative	Negative	Positive	Negative	No	No	No	No
OM0209	084E	E3V1	28	3375	39	Yes	y			Yes	3					y	Yes	3	NA	Yes	No	No	302	10.07	10	302	Late	0	Yes	No	No	No	Yes	1	Formula	No	Yes	Yes	Yes	None	Yes	Negative	Negative	Positive	Positive	No	No	No	No
OM0210	085E	M1	29	2699	38	Yes	n			No		7	5	2	y		No		NA	NA	Yes	Yes	29	0.97	1	128	Early	-99	Yes	No	No	No	NA	1	Mixed	Yes	Yes	Yes	Yes	None	No	Negative	Negative	Negative	Negative	No	No	No	No
OM0211	085E	M2	29	2699	38	Yes	n			No							No		NA	NA	Yes	Yes	57	1.9	2	128	Early	-71	Yes	No	No	No	NA	1	Breastmilk	Yes	No	Yes	Yes	None	No	Negative	Negative	Negative	Negative	No	No	No	No
OM0212	085E	E1V1	29	2699	38	Yes	y			Yes	2					n	No		NA	No	No	No	67	2.23	2	128	Early	-61	Yes	No	No	No	No	1	Mixed	Yes	Yes	Yes	Yes	None	No	Negative	Negative	Negative	Negative	No	No	No	No
OM0213	085E	M3	29	2699	38	Yes	n			No							No		NA	NA	Yes	Yes	87	2.9	3	128	Early	-41	Yes	No	No	No	NA	1	Mixed	Yes	Yes	Yes	Yes	None	No	Negative	Negative	Negative	Negative	No	No	No	No
OM0214	085E	M4	29	2699	38	Yes	n		y	No							No		NA	NA	Yes	No	121	4.03	4	128	Early	-7	Yes	Yes	Yes	Yes	NA	1	Mixed	Yes	Yes	Yes	Yes	None	No	Negative	Negative	Negative	Negative	No	No	No	No
OM0215	085E	E2V1	29	2699	38	Yes	y			Yes	4					y	No		Pre	Yes	No	No	126	4.2	4	128	Early	-2	Yes	Yes	Yes	Yes	No	1	Mixed	Yes	Yes	Yes	Yes	None	No	Negative	Negative	Negative	Negative	No	No	No	No
OM0216	085E	E2V2	29	2699	38	Yes	y			Yes	6					y	Yes	6	Post	Yes	No	No	128	4.27	4	128	Early	0	Yes	No	No	No	Yes	1	Mixed	Yes	Yes	Yes	Yes	None	No	Negative	Negative	Negative	Negative	No	No	No	No
OM0217	085E	M6	29	2699	38	Yes	n			No							No		NA	NA	No	No	184	6.13	6	128	Early	56	No	No	No	No	NA	1	Formula	No	Yes	Yes	Yes	None	No	Negative	Negative	Negative	Negative	No	No	No	Yes
OM0218	101E	E1V1	30	4082	40	Yes	y			Yes	4	4	0	4	n	y	Yes	4	NA	Yes	No	No	92	3.07	3	92	Early	0	Yes	No	No	No	Yes	7	Formula	No	Yes	No	Yes	None	No	Negative	Negative	Negative	Negative	Yes	Yes	Yes	Yes
OM0219	101E	E2V1	30	4082	40	Yes	y			Yes	3					n	No		NA	No	No	No	100	3.33	3	92	Early	8	No	No	No	No	No	7	Formula	No	Yes	No	Yes	None	Yes	Negative	Positive	Positive	Negative	Yes	Yes	Yes	Yes
OM0220	101E	E3V1	30	4082	40	Yes	y			Yes	5					n	No		NA	No	No	No	123	4.1	4	92	Early	31	No	No	No	No	No	7	Formula	No	Yes	No	Yes	None	Yes	Positive	Positive	Positive	Negative	No	No	Yes	Yes
OM0221	101E	E4V1	30	4082	40	Yes	y			Yes	7					y	Yes	7	NA	Yes	No	No	163	5.43	5	92	Early	71	No	No	No	No	Yes	7	Formula	No	Yes	No	Yes	None	Yes	Negative	Positive	Positive	Negative	No	No	No	Yes
OM0239	117E	E1V1	33	2886	39	Yes	y			Yes	3	5	2	3	n	n	No		NA	No	No	No	33	1.1	1	68	Early	-35	Yes	No	No	No	No	1	Mixed	Yes	Yes	Yes	Yes	None	Yes	Negative	Negative	Negative	Positive	No	No	No	No
OM0240	117E	E1V2	33	2886	39	Yes	y			Yes	5					n	No		NA	No	No	No	35	1.17	1	68	Early	-33	Yes	No	No	No	No	1	Mixed	Yes	Yes	Yes	Yes	None	Yes	Negative	Negative	Negative	Positive	No	No	No	No
OM0241	117E	E4V1	33	2886	39	Yes	y			Yes	3					n	No		NA	No	No	No	91	3.03	3	68	Early	23	No	No	No	No	No	1	Formula	No	Yes	Yes	Yes	None	Yes	Positive	Positive	Negative	Negative	No	Yes	Yes	Yes
OM0242	117E	M5	33	2886	39	Yes	n			No							No		NA	NA	No	No	146	4.87	5	68	Early	78	No	No	No	No	NA	1	Formula	No	Yes	Yes	Yes	None	Yes	Negative	Negative	Negative	Positive	No	No	No	No
OM0243	117E	M6	33	2886	39	Yes	n			No							No		NA	NA	No	No	186	6.2	6	68	Early	118	No	No	No	No	NA	1	Formula	No	Yes	Yes	Yes	None	No	Negative	Negative	Negative	Negative	No	No	No	No
OM0244	118E	M5-U	34	3561	37	Yes	y			yes	5	4	1	3	n	n	No		NA	No	No	No	146	4.87	5	187	Late	-41	Yes	No	No	No	NA	4	Formula	No	Yes	No	Yes	None	Yes	Negative	Negative	Negative	Positive	No	No	No	No
OM0245	118E	E1V1	34	3561	37	Yes	y			Yes	6					n	No		NA	No	No	No	147	4.9	5	187	Late	-40	Yes	No	No	No	No	4	Formula	No	Yes	No	Yes	None	Yes	Negative	Negative	Negative	Positive	No	No	No	No
OM0246	118E	M6	34	3561	37	Yes	n			No							No		NA	NA	Yes	No	181	6.03	6	187	Late	-6	Yes	Yes	Yes	Yes	NA	4	Formula	No	Yes	No	Yes	None	Yes	Negative	Positive	Negative	Negative	No	No	No	No
OM0247	118E	E3V1	34	3561	37	Yes	y			Yes	3					y	Yes	3	NA	Yes	No	No	187	6.23	6	187	Late	0	Yes	No	No	No	Yes	4	Formula	No	Yes	No	Yes	None	Yes	Negative	Positive	Negative	Negative	No	No	No	No
OM0263	123E	E2V1	37	2886	38	Yes	y			Yes	5	4	2	2	n	y	Yes	4	NA	Yes	No	No	69	2.3	2	69	Early	0	Yes	No	No	No	Yes	3	Formula	No	Yes	Yes	Yes	None	Yes	Negative	Positive	Positive	Negative	No	No	No	No
OM0264	123E	E3V1	37	2886	38	Yes	y			Yes	6					n	No		NA	No	No	No	86	2.87	3	69	Early	17	No	No	No	No	No	3	Formula	No	Yes	Yes	Yes	None	Yes	Negative	Positive	Negative	Negative	Yes	Yes	Yes	Yes
OM0265	123E	M5	37	2886	38	Yes	n			No							No		NA	NA	No	No	147	4.9	5	69	Early	78	No	No	No	No	NA	3	Formula	No	Yes	Yes	Yes	None	No	Negative	Negative	Negative	Negative	No	No	No	No
OM0266	123E	M6	37	2886	38	Yes	n			No							No		NA	NA	No	No	174	5.8	6	69	Early	105	No	No	No	No	NA	3	Formula	No	Yes	Yes	Yes	None	Yes	Negative	Positive	Negative	Positive	No	No	No	No
OM0267	128E	E1V1	38	2789	36	Yes	y			Yes	4	6	1	5	n	n	No		NA	No	No	No	24	0.8	1	56	Early	-32	Yes	No	No	No	No	1	Formula	No	Yes	No	Yes	None	Yes	Negative	Negative	Positive	Negative	No	No	No	No
OM0268	128E	E2V1	38	2789	36	Yes	y			Yes	7					n	No		NA	No	No	No	62	2.07	2	56	Early	6	No	No	No	No	No	1	Formula	No	Yes	No	Yes	None	Yes	Negative	Negative	Negative	Positive	Yes	Yes	Yes	Yes
OM0269	128E	E3V1	38	2789	36	Yes	y			Yes	4					n	No		NA	No	No	No	88	2.93	3	56	Early	32	No	No	No	No	No	1	Formula	No	Yes	No	Yes	None	No	Negative	Negative	Negative	Negative	No	No	Yes	Yes
OM0270	128E	E4V1	38	2789	36	Yes	y			Yes	5					n	No		NA	No	No	No	167	5.57	6	56	Early	111	No	No	No	No	No	1	Formula	No	Yes	No	Yes	None	Yes	Negative	Negative	Positive	Negative	No	No	No	No
OM0271	128E	M6	38	2789	36	Yes	n			No							No		NA	NA	No	No	184	6.13	6	56	Early	128	No	No	No	No	NA	1	Formula	No	Yes	No	Yes	None	Yes	Negative	Negative	Positive	Negative	No	No	No	No
OM0272	128E	E5V1	38	2789	36	Yes	y			Yes	3					n	No		NA	No	No	No	224	7.47	7	56	Early	168	No	No	No	No	No	1	Formula	No	Yes	No	Yes	None	Yes	Positive	Negative	Positive	Negative	No	No	No	No
OM0281	137E	E1V1	40	3221	38	Yes	y			Yes	4	5	2	3	n	n	No		NA	No	No	No	66	2.2	2	210	Late	-144	Yes	No	No	No	No	1	Formula	No	Yes	No	Yes	None	Yes	Negative	Negative	Positive	Negative	No	No	No	No
OM0282	137E	E2V1	40	3221	38	Yes	y			Yes	6					n	No		NA	No	No	No	103	3.43	3	210	Late	-107	Yes	No	No	No	No	1	Formula	No	Yes	No	Yes	None	No	Negative	Negative	Negative	Negative	No	No	No	No
OM0283	137E	M4	40	3221	38	Yes	n			No							No		NA	NA	Yes	Yes	124	4.13	4	210	Late	-86	Yes	No	No	No	NA	1	Formula	No	Yes	No	Yes	None	Yes	Positive	Positive	Negative	Negative	No	No	No	No
OM0284	137E	M5	40	3221	38	Yes	n			No							No		NA	NA	Yes	Yes	150	5	5	210	Late	-60	Yes	No	No	No	NA	1	Formula	No	Yes	No	Yes	None	Yes	Positive	Positive	Negative	Negative	No	No	No	No
OM0285	137E	E3V1	40	3221	38	Yes	y			Yes	4					y	No		NA	Yes	No	No	207	6.9	7	210	Late	-3	Yes	Yes	Yes	Yes	No	1	Formula	No	Yes	No	Yes	None	Yes	Positive	Positive	Positive	Negative	No	No	No	No
OM0343	346E	M4	47	2301	37	No	n		y	No		6	2	4	y		No		NA	NA	Yes	Yes	121	4.03	4	NA	NA	NA	Yes	No	No	No	NA	2	Formula	No	Yes	Yes	Yes	Heavy	Yes	Negative	Negative	Positive	Negative	No	No	No	No
OM0344	346E	M5	47	2301	37	No	n			No							No		NA	NA	Yes	Yes	150	5	5	NA	NA	NA	Yes	No	No	No	NA	2	Formula	No	Yes	Yes	Yes	Heavy	Yes	Negative	Negative	Positive	Negative	No	No	No	No
OM0345	346E	E4V1	47	2301	37	No	y			Yes	2					n	No		NA	No	No	No	190	6.33	6	NA	NA	NA	Yes	No	No	No	No	2	Formula	No	Yes	Yes	Yes	Heavy	Yes	Positive	Negative	Positive	Negative	No	No	No	No
OM0346	346E	E5V1	47	2301	37	No	y			Yes	21					n	No		NA	No	No	No	246	8.2	8	NA	NA	NA	Yes	No	No	No	No	2	Formula	No	Yes	Yes	Yes	Heavy	Yes	Positive	Positive	Positive	Negative	No	No	No	No
OM0347	346E	M9E6V1	47	2301	37	No	y			Yes	4					n	No		NA	No	No	No	267	8.9	9	NA	NA	NA	Yes	No	No	No	No	2	Formula	No	Yes	Yes	Yes	Heavy	Yes	Negative	Negative	Positive	Negative	No	No	No	No
OM0348	346E	E7V1	47	2301	37	No	y			Yes	4					n	No		NA	No	No	No	303	10.1	10	NA	NA	NA	Yes	No	No	No	No	2	Formula	No	Yes	Yes	Yes	Heavy	No	Negative	Negative	Negative	Negative	No	No	No	No
OM0349	352E	M3	48	3660	37	Yes	n			No		5	3	2	y		No		NA	NA	Yes	Yes	89	2.97	3	208	Late	-119	Yes	No	No	No	NA	4	Mixed	Yes	Yes	Yes	Yes	None	No	Negative	Negative	Negative	Negative	No	No	No	No
OM0350	352E	E1V1	48	3660	37	Yes	y			Yes	2					n	No		NA	No	No	No	132	4.4	4	208	Late	-76	Yes	No	No	No	No	4	Breastmilk	Yes	No	Yes	Yes	None	Yes	Negative	Negative	Positive	Negative	No	No	No	No
OM0351	352E	M5	48	3660	37	Yes	n			No							No		NA	NA	Yes	Yes	154	5.13	5	208	Late	-54	Yes	No	No	No	NA	4	Breastmilk	Yes	No	Yes	Yes	None	Yes	Negative	Negative	Positive	Negative	No	No	No	No
OM0352	352E	M6	48	3660	37	Yes	n			No							No		NA	NA	Yes	Yes	181	6.03	6	208	Late	-27	Yes	No	No	Yes	NA	4	Breastmilk	Yes	No	Yes	Yes	None	Yes	Negative	Negative	Positive	Negative	No	No	No	No
OM0353	352E	E2V1	48	3660	37	Yes	y			Yes	3					y	No		NA	Yes	No	No	206	6.87	7	208	Late	-2	Yes	Yes	Yes	Yes	No	4	Formula	No	Yes	Yes	Yes	None	Yes	Negative	Negative	Positive	Negative	No	No	No	No
OM0354	355E	M3-U	49	4580	39	Yes	y			yes	2	5	2	3	n	y	No		Pre	Yes	No	No	86	2.87	3	87	Early	-1	Yes	Yes	Yes	Yes	NA	4	Formula	No	Yes	No	Yes	None	Yes	Negative	Negative	Positive	Positive	No	No	No	No
OM0355	355E	E2V1	49	4580	39	Yes	y			Yes	3					y	Yes	3	Post	Yes	No	No	87	2.9	3	87	Early	0	Yes	No	No	No	Yes	4	Formula	No	Yes	No	Yes	None	Yes	Negative	Negative	Positive	Negative	No	No	No	No
OM0356	355E	M5	49	4580	39	Yes	n			No							No		NA	NA	No	No	149	4.97	5	87	Early	62	No	No	No	No	NA	4	Formula	No	Yes	No	Yes	None	Yes	Negative	Negative	Positive	Negative	No	No	No	Yes
OM0357	355E	E4V1	49	4580	39	Yes	y			Yes	4					n	No		NA	No	No	No	164	5.47	5	87	Early	77	No	No	No	No	No	4	Formula	No	Yes	No	Yes	None	Yes	Negative	Negative	Positive	Negative	No	No	No	No
OM0358	355E	M6	49	4580	39	Yes	n			No							No		NA	NA	No	No	183	6.1	6	87	Early	96	No	No	No	No	NA	4	Formula	No	Yes	No	Yes	None	Yes	Negative	Negative	Positive	Negative	No	No	No	No
OM0367	357E	M3	51	2945	39	Yes	n			No		5	4	1	y		No		NA	NA	Yes	Yes	86	2.87	3	270	Late	-184	Yes	No	No	No	NA	1	Formula	No	Yes	No	Yes	None	No	Negative	Negative	Negative	Negative	No	No	No	No
OM0368	357E	M4	51	2945	39	Yes	n			No							No		NA	NA	Yes	Yes	120	4	4	270	Late	-150	Yes	No	No	No	NA	1	Formula	No	Yes	No	Yes	None	Yes	Negative	Negative	Positive	Negative	No	No	No	No
OM0369	357E	M5	51	2945	39	Yes	n		y	No							No		NA	NA	Yes	Yes	148	4.93	5	270	Late	-122	Yes	No	No	No	NA	1	Formula	No	Yes	No	Yes	None	Yes	Negative	Negative	Positive	Negative	No	No	No	No
OM0370	357E	M6	51	2945	39	Yes	n			No							No		NA	NA	Yes	Yes	177	5.9	6	270	Late	-93	Yes	No	No	No	NA	1	Formula	No	Yes	No	Yes	None	Yes	Negative	Negative	Positive	Negative	No	No	No	No
OM0371	357E	M9E2V1	51	2945	39	Yes	y			Yes	4					y	Yes	4	NA	Yes	No	No	270	9	9	270	Late	0	Yes	No	No	No	Yes	1	Formula	No	Yes	No	Yes	None	Yes	Positive	Positive	Positive	Negative	No	No	No	No
OM0372	360E	M3	52	3175	38	No	n			No		6	5	1	y		No		NA	NA	Yes	Yes	90	3	3	NA	NA	NA	Yes	No	No	No	NA	2	Mixed	Yes	Yes	Yes	Yes	None	No	Negative	Negative	Negative	Negative	No	No	No	No
OM0373	360E	M4	52	3175	38	No	n			No							No		NA	NA	Yes	Yes	124	4.13	4	NA	NA	NA	Yes	No	No	No	NA	2	Mixed	Yes	Yes	Yes	Yes	None	No	Negative	Negative	Negative	Negative	No	No	No	No
OM0374	360E	M5	52	3175	38	No	n			No							No		NA	NA	Yes	Yes	154	5.13	5	NA	NA	NA	Yes	No	No	No	NA	2	Mixed	Yes	Yes	Yes	Yes	None	No	Negative	Negative	Negative	Negative	No	No	No	No
OM0375	360E	M6	52	3175	38	No	n			No							No		NA	NA	Yes	Yes	182	6.07	6	NA	NA	NA	Yes	No	No	No	NA	2	Mixed	Yes	Yes	Yes	Yes	None	No	Negative	Negative	Negative	Negative	No	No	No	No
OM0376	360E	E3V1	52	3175	38	No	y			Yes	3					n	No		NA	No	No	No	211	7.03	7	NA	NA	NA	Yes	No	No	No	No	2	Formula	No	Yes	Yes	Yes	None	Yes	Negative	Positive	Negative	Negative	No	No	No	No
OM0377	360E	M9	52	3175	38	No	n			No							No		NA	NA	Yes	Yes	265	8.83	9	NA	NA	NA	Yes	No	No	No	NA	2	Formula	No	Yes	Yes	Yes	None	No	Negative	Negative	Negative	Negative	No	No	No	No
OM0378	369E	M3	53	3515	37	No	n			No		6	4	2	y		No		NA	NA	Yes	Yes	85	2.83	3	NA	NA	NA	Yes	No	No	No	NA	3	Formula	No	Yes	Yes	Yes	None	No	Negative	Negative	Negative	Negative	No	No	No	No
OM0379	369E	M4E1V1	53	3515	37	No	y			Yes	5					n	No		NA	No	No	No	120	4	4	NA	NA	NA	Yes	No	No	No	No	3	Formula	No	Yes	Yes	Yes	None	No	Negative	Negative	Negative	Negative	No	No	No	No
OM0380	369E	M5	53	3515	37	No	n			No							No		NA	NA	Yes	Yes	149	4.97	5	NA	NA	NA	Yes	No	No	No	NA	3	Formula	No	Yes	Yes	Yes	None	No	Negative	Negative	Negative	Negative	No	No	No	No
OM0381	369E	M6	53	3515	37	No	n			No							No		NA	NA	Yes	Yes	175	5.83	6	NA	NA	NA	Yes	No	No	No	NA	3	Formula	No	Yes	Yes	Yes	None	No	Negative	Negative	Negative	Negative	No	No	No	No
OM0382	369E	M9	53	3515	37	No	n			No							No		NA	NA	Yes	Yes	266	8.87	9	NA	NA	NA	Yes	No	No	No	NA	3	Formula	No	Yes	Yes	Yes	None	No	Negative	Negative	Negative	Negative	No	No	No	No
OM0383	369E	E2V1	53	3515	37	No	y			Yes	12					n	No		NA	No	No	No	297	9.9	10	NA	NA	NA	Yes	No	No	No	No	3	Formula	No	Yes	Yes	Yes	None	No	Negative	Negative	Negative	Negative	No	No	No	No
OM0384	379E	M2	54	3800	39	No	n			No		8	4	4	y		No		NA	NA	Yes	Yes	54	1.8	2	NA	NA	NA	Yes	No	No	No	NA	2	Formula	No	Yes	Yes	NA	None	No	Negative	Negative	Negative	Negative	No	No	No	No
OM0385	379E	M4E1V1	54	3800	39	No	y			Yes	6					n	No		NA	No	No	No	119	3.97	4	NA	NA	NA	Yes	No	No	No	No	2	Formula	No	Yes	Yes	NA	None	No	Negative	Negative	Negative	Negative	No	No	No	No
OM0386	379E	M5	54	3800	39	No	n			No							No		NA	NA	Yes	Yes	146	4.87	5	NA	NA	NA	Yes	No	No	No	NA	2	Formula	No	Yes	Yes	NA	None	Yes	Negative	Negative	Positive	Negative	No	No	No	No
OM0387	379E	M6	54	3800	39	No	n			No							No		NA	NA	Yes	Yes	178	5.93	6	NA	NA	NA	Yes	No	No	No	NA	2	Formula	No	Yes	Yes	NA	None	Yes	Negative	Negative	Positive	Negative	No	No	No	No
OM0388	379E	E2V1	54	3800	39	No	y			Yes	4					n	No		NA	No	No	No	222	7.4	7	NA	NA	NA	Yes	No	No	No	No	2	Formula	No	Yes	Yes	NA	None	Yes	Negative	Negative	Positive	Negative	No	No	No	No
OM0389	379E	M9	54	3800	39	No	n			No							No		NA	NA	Yes	Yes	265	8.83	9	NA	NA	NA	Yes	No	No	No	NA	2	Formula	No	Yes	Yes	NA	None	Yes	Negative	Negative	Positive	Negative	No	No	No	No
OM0390	379E	E3V1	54	3800	39	No	y			Yes	2					n	No		NA	No	No	No	280	9.33	9	NA	NA	NA	Yes	No	No	No	No	2	Formula	No	Yes	Yes	NA	None	Yes	Negative	Negative	Positive	Negative	No	No	No	No
OM0391	379E	E4V1	54	3800	39	No	y			Yes	7					n	No		NA	No	No	No	320	10.67	11	NA	NA	NA	Yes	No	No	No	No	2	Formula	No	Yes	Yes	NA	None	NA	NA	NA	NA	NA	No	No	No	No
OM0392	382E	M2	55	4495	39	Yes	n			No		7	4	3	y		No		NA	NA	No	No	57	1.9	2	352	Late	-295	Yes	No	No	No	NA	2	Breastmilk	Yes	No	Yes	Yes	None	Yes	Negative	Negative	Negative	Positive	No	No	Yes	Yes
OM0393	382E	M4-U	55	4495	39	Yes	y			yes	2					n	No		NA	NA	No	No	120	4	4	352	Late	-232	Yes	No	No	No	NA	2	Breastmilk	Yes	No	Yes	Yes	None	Yes	Negative	Negative	Positive	Negative	No	No	No	No
OM0394	382E	M5	55	4495	39	Yes	n			No							No		NA	NA	No	Yes	148	4.93	5	352	Late	-204	Yes	No	No	No	NA	2	Breastmilk	Yes	No	Yes	Yes	None	Yes	Positive	Negative	Negative	Negative	No	No	No	No
OM0395	382E	M6	55	4495	39	Yes	n			No							No		NA	NA	No	Yes	177	5.9	6	352	Late	-175	Yes	No	No	No	NA	2	Breastmilk	Yes	No	Yes	Yes	None	Yes	Negative	Negative	Positive	Negative	No	No	No	No
OM0396	382E	M9	55	4495	39	Yes	n			No							No		NA	NA	Yes	Yes	267	8.9	9	352	Late	-85	Yes	No	No	No	NA	2	Breastmilk	Yes	No	Yes	Yes	None	Yes	Positive	Negative	Negative	Negative	No	No	No	No
OM0397	382E	E3V1	55	4495	39	Yes	y			Yes	3					n	No		NA	No	No	No	315	10.5	11	352	Late	-37	Yes	No	No	No	No	2	Breastmilk	Yes	No	Yes	Yes	None	Yes	Positive	Positive	Positive	Negative	No	No	No	No
OM0398	382E	E4V1	55	4495	39	Yes	y			Yes	8					y	Yes	8	NA	Yes	No	No	352	11.73	12	352	Late	0	Yes	No	No	No	Yes	2	Breastmilk	Yes	No	Yes	Yes	None	Yes	Negative	Negative	Positive	Negative	Yes	Yes	Yes	Yes
OM0399	388E	M2	56	3150	40	No	n			No		6	5	1	y		No		NA	NA	Yes	Yes	59	1.97	2	NA	NA	NA	Yes	No	No	No	NA	1	Formula	No	Yes	Yes	No	None	No	Negative	Negative	Negative	Negative	No	No	No	No
OM0400	388E	M3E1V1	56	3150	40	No	y			Yes	3					n	No		NA	No	No	No	88	2.93	3	NA	NA	NA	Yes	No	No	No	No	1	Formula	No	Yes	Yes	No	None	No	Negative	Negative	Negative	Negative	No	No	No	No
OM0401	388E	M4	56	3150	40	No	n			No							No		NA	NA	Yes	Yes	117	3.9	4	NA	NA	NA	Yes	No	No	No	NA	1	Formula	No	Yes	Yes	No	None	No	Negative	Negative	Negative	Negative	No	No	No	No
OM0402	388E	M5	56	3150	40	No	n			No							No		NA	NA	Yes	Yes	152	5.07	5	NA	NA	NA	Yes	No	No	No	NA	1	Formula	No	Yes	Yes	No	None	Yes	Positive	Negative	Negative	Negative	No	No	No	No
OM0403	388E	M6	56	3150	40	No	n			No							No		NA	NA	Yes	Yes	184	6.13	6	NA	NA	NA	Yes	No	No	No	NA	1	Formula	No	Yes	Yes	No	None	Yes	Positive	Negative	Negative	Negative	No	No	No	No
OM0404	388E	M9	56	3150	40	No	n			No							No		NA	NA	Yes	Yes	264	8.8	9	NA	NA	NA	Yes	No	No	No	NA	1	Formula	No	Yes	Yes	No	None	No	Negative	Negative	Negative	Negative	No	No	No	No
OM0405	391E	M2	57	3290	39	Yes	n			No		6	5	1	na		No		NA	NA	Yes	Yes	57	1.9	2	221	Late	-164	Yes	No	No	No	NA	1	Formula	No	Yes	Yes	Yes	Heavy	Yes	Negative	Negative	Negative	Positive	No	No	No	No
OM0406	391E	M3	57	3290	39	Yes	n		y	No							No		NA	NA	Yes	Yes	86	2.87	3	221	Late	-135	Yes	No	No	No	NA	1	Formula	No	Yes	Yes	Yes	Heavy	No	Negative	Negative	Negative	Negative	No	No	No	No
OM0407	391E	M4	57	3290	39	Yes	n			No							No		NA	NA	Yes	Yes	121	4.03	4	221	Late	-100	Yes	No	No	No	NA	1	Formula	No	Yes	Yes	Yes	Heavy	Yes	Negative	Negative	Negative	Positive	No	No	No	No
OM0408	391E	M5	57	3290	39	Yes	n			No							No		NA	NA	Yes	Yes	156	5.2	5	221	Late	-65	Yes	No	No	No	NA	1	Formula	No	Yes	Yes	Yes	Heavy	No	Negative	Negative	Negative	Negative	No	No	No	No
OM0409	391E	M6-U	57	3290	39	Yes	y			Yes	4					n	No		NA	NA	No	No	200	6.67	7	221	Late	-21	Yes	No	No	Yes	NA	1	Formula	No	Yes	Yes	Yes	Heavy	No	Negative	Negative	Negative	Negative	No	No	No	No
OM0410	391E	M9	57	3290	39	Yes	n			No							No		NA	NA	No	No	282	9.4	9	221	Late	61	No	No	No	No	NA	1	Formula	No	Yes	Yes	Yes	Heavy	No	Negative	Negative	Negative	Negative	No	No	No	Yes
OM0411	396E	M2	58	3860	38	Yes	n			No		4	2	2	y		No		NA	NA	Yes	Yes	56	1.87	2	143	Early	-87	Yes	No	No	No	NA	1	Formula	No	Yes	Yes	Yes	Heavy	No	Negative	Negative	Negative	Negative	No	No	No	No
OM0412	396E	M3	58	3860	38	Yes	n			No							No		NA	NA	Yes	Yes	85	2.83	3	143	Early	-58	Yes	No	No	No	NA	1	Formula	No	Yes	Yes	Yes	Heavy	No	Negative	Negative	Negative	Negative	No	No	No	No
OM0413	396E	M4-U	58	3860	38	Yes	y			Yes	4					n	No		NA	NA	No	No	119	3.97	4	143	Early	-24	Yes	No	No	Yes	NA	1	Formula	No	Yes	Yes	Yes	Heavy	No	Negative	Negative	Negative	Negative	No	No	No	No
OM0414	396E	M5-U	58	3860	38	Yes	y			Yes	21					y	Yes	1	NA	Yes	No	No	147	4.9	5	143	Early	4	No	No	No	No	NA	1	Formula	No	Yes	Yes	Yes	Heavy	No	Negative	Negative	Negative	Negative	No	No	No	No
OM0415	401E	M1	59	2365	36	No	n			No		7	6	1	y		No		NA	NA	Yes	Yes	30	1	1	NA	NA	NA	Yes	No	No	No	NA	4	Formula	No	Yes	Yes	Yes	Heavy	No	Negative	Negative	Negative	Negative	No	No	No	No
OM0416	401E	M2	59	2365	36	No	n			No							No		NA	NA	Yes	Yes	76	2.53	3	NA	NA	NA	Yes	No	No	No	NA	4	Formula	No	Yes	Yes	Yes	Heavy	Yes	Positive	Negative	Negative	Negative	No	No	No	No
OM0417	401E	M3	59	2365	36	No	n			No							No		NA	NA	Yes	Yes	85	2.83	3	NA	NA	NA	Yes	No	No	No	NA	4	Formula	No	Yes	Yes	Yes	Heavy	No	Negative	Negative	Negative	Negative	No	No	No	No
OM0418	401E	E1V1	59	2365	36	No	y			Yes	1					n	No		NA	No	No	No	90	3	3	NA	NA	NA	Yes	No	No	No	No	4	Formula	No	Yes	Yes	Yes	Heavy	No	Negative	Negative	Negative	Negative	No	No	No	No
OM0419	401E	M4	59	2365	36	No	n			No							No		NA	NA	Yes	Yes	121	4.03	4	NA	NA	NA	Yes	No	No	No	NA	4	Formula	No	Yes	Yes	Yes	Heavy	No	Negative	Negative	Negative	Negative	No	No	No	No
OM0420	401E	M6	59	2365	36	No	n			No							No		NA	NA	Yes	Yes	198	6.6	7	NA	NA	NA	Yes	No	No	No	NA	4	Formula	No	Yes	Yes	Yes	Heavy	Yes	Positive	Negative	Negative	Negative	No	No	No	No
OM0421	401E	M9	59	2365	36	No	n			No							No		NA	NA	Yes	Yes	267	8.9	9	NA	NA	NA	Yes	No	No	No	NA	4	Formula	No	Yes	Yes	Yes	Heavy	No	Negative	Negative	Negative	Negative	No	No	No	No
OM0422	410E	M1-U	60	3540	38	No	y			yes	1	8	6	2	n	n	No		NA	No	No	No	28	0.93	1	NA	NA	NA	Yes	No	No	No	NA	3	Mixed	Yes	Yes	Yes	Yes	None	No	Negative	Negative	Negative	Negative	No	No	No	No
OM0423	410E	E1V1	60	3540	38	No	y			Yes	5					n	No		NA	No	No	No	32	1.07	1	NA	NA	NA	Yes	No	No	No	No	3	Formula	No	Yes	Yes	Yes	None	No	Negative	Negative	Negative	Negative	No	No	No	No
OM0424	410E	M2	60	3540	38	No	n		y	No							No		NA	NA	Yes	Yes	56	1.87	2	NA	NA	NA	Yes	No	No	No	NA	3	Formula	No	Yes	Yes	Yes	None	No	Negative	Negative	Negative	Negative	No	No	No	No
OM0425	410E	M3	60	3540	38	No	n			No							No		NA	NA	Yes	Yes	87	2.9	3	NA	NA	NA	Yes	No	No	No	NA	3	Mixed	Yes	Yes	Yes	Yes	None	Yes	Negative	Negative	Positive	Negative	No	No	No	No
OM0426	410E	M4	60	3540	38	No	n			No							No		NA	NA	Yes	Yes	115	3.83	4	NA	NA	NA	Yes	No	No	No	NA	3	Mixed	Yes	Yes	Yes	Yes	None	No	Negative	Negative	Negative	Negative	No	No	No	No
OM0427	410E	M5	60	3540	38	No	n			No							No		NA	NA	Yes	Yes	150	5	5	NA	NA	NA	Yes	No	No	No	NA	3	Mixed	Yes	Yes	Yes	Yes	None	No	Negative	Negative	Negative	Negative	No	No	No	No
OM0428	410E	M6	60	3540	38	No	n			No							No		NA	NA	Yes	Yes	178	5.93	6	NA	NA	NA	Yes	No	No	No	NA	3	Mixed	Yes	Yes	Yes	Yes	None	No	Negative	Negative	Negative	Negative	No	No	No	No
OM0429	410E	M9	60	3540	38	No	n			No							No		NA	NA	Yes	Yes	267	8.9	9	NA	NA	NA	Yes	No	No	No	NA	3	Formula	No	Yes	Yes	Yes	None	Yes	Negative	Negative	Negative	Positive	No	No	No	No
OM0430	411E	M1	61	3460	37	Yes	n			No		7	3	4	y		No		NA	NA	Yes	Yes	26	0.87	1	205	Late	-179	Yes	No	No	No	NA	2	Breastmilk	Yes	No	Yes	No	None	Yes	Negative	Negative	Positive	Negative	No	No	No	No
OM0432	411E	E1V1	61	3460	37	Yes	y			Yes	7					n	No		NA	No	No	No	56	1.87	2	205	Late	-149	Yes	No	No	No	NA	2	Breastmilk	Yes	No	Yes	No	None	Yes	Negative	Negative	Positive	Negative	No	No	No	No
OM0431	411E	M2-U	61	3460	37	Yes	y			yes						n	No		NA	NA	No	No	56	1.87	2	205	Late	-149	Yes	No	No	No	NA	2	Breastmilk	Yes	No	Yes	No	None	Yes	Negative	Negative	Positive	Negative	No	No	No	No
OM0433	411E	M3E2V1	61	3460	37	Yes	y			Yes	7					n	No		NA	No	No	No	93	3.1	3	205	Late	-112	Yes	No	No	No	No	2	Breastmilk	Yes	No	Yes	No	None	Yes	Positive	Negative	Positive	Negative	No	No	No	No
OM0434	411E	M5	61	3460	37	Yes	n			No							No		NA	NA	Yes	Yes	145	4.83	5	205	Late	-60	Yes	No	No	No	NA	2	Mixed	Yes	Yes	Yes	No	None	Yes	Positive	Negative	Positive	Negative	No	No	No	No
OM0435	411E	M6	61	3460	37	Yes	n			No							No		NA	NA	Yes	Yes	177	5.9	6	205	Late	-28	Yes	No	No	Yes	NA	2	Breastmilk	Yes	No	Yes	No	None	Yes	Positive	Negative	Positive	Negative	No	No	No	No
OM0436	411E	E3V1	61	3460	37	Yes	y			Yes	3					y	Yes	3	NA	Yes	No	No	205	6.83	7	205	Late	0	Yes	No	No	No	Yes	2	Formula	No	Yes	Yes	No	None	Yes	Negative	Negative	Positive	Negative	No	No	No	No
OM0437	415E	M1	62	4085	41	No	n			No		7	7	0	na		No		NA	NA	Yes	Yes	29	0.97	1	NA	NA	NA	Yes	No	No	No	NA	3	Formula	No	Yes	Yes	Yes	None	Yes	Positive	Negative	Positive	Negative	No	No	No	No
OM0438	415E	M2	62	4085	41	No	n			No							No		NA	NA	Yes	Yes	59	1.97	2	NA	NA	NA	Yes	No	No	No	NA	3	Mixed	Yes	Yes	Yes	Yes	None	Yes	Positive	Negative	Positive	Positive	No	No	No	No
OM0439	415E	M3	62	4085	41	No	n			No							No		NA	NA	Yes	Yes	89	2.97	3	NA	NA	NA	Yes	No	No	No	NA	3	Mixed	Yes	Yes	Yes	Yes	None	Yes	Positive	Negative	Negative	Positive	No	No	No	No
OM0440	415E	M4	62	4085	41	No	n			No							No		NA	NA	Yes	Yes	121	4.03	4	NA	NA	NA	Yes	No	No	No	NA	3	Mixed	Yes	Yes	Yes	Yes	None	Yes	Negative	Negative	Positive	Negative	No	No	No	No
OM0441	415E	M5	62	4085	41	No	n			No							No		NA	NA	Yes	Yes	150	5	5	NA	NA	NA	Yes	No	No	No	NA	3	Mixed	Yes	Yes	Yes	Yes	None	Yes	Positive	Negative	Negative	Negative	No	No	No	No
OM0442	415E	M6	62	4085	41	No	n			No							No		NA	NA	Yes	Yes	179	5.97	6	NA	NA	NA	Yes	No	No	No	NA	3	Mixed	Yes	Yes	Yes	Yes	None	No	Negative	Negative	Negative	Negative	No	No	No	No
OM0443	415E	M9	62	4085	41	No	n			No							No		NA	NA	Yes	Yes	267	8.9	9	NA	NA	NA	Yes	No	No	No	NA	3	Formula	No	Yes	Yes	Yes	None	Yes	Negative	Negative	Positive	Negative	No	No	No	No
OM0444	425E	M1	63	2750	39	No	n			No		9	4	5	y		No		NA	NA	Yes	Yes	25	0.83	1	NA	NA	NA	Yes	No	No	No	NA	1	Breastmilk	Yes	No	Yes	Yes	None	No	Negative	Negative	Negative	Negative	No	No	No	No
OM0445	425E	M2-U	63	2750	39	No	y			yes	12					n	No		NA	No	No	No	60	2	2	NA	NA	NA	Yes	No	No	No	NA	1	Mixed	Yes	Yes	Yes	Yes	None	No	Negative	Negative	Negative	Negative	No	No	No	No
OM0446	425E	E1V1	63	2750	39	No	y			Yes	17					n	No		NA	No	No	No	65	2.17	2	NA	NA	NA	Yes	No	No	No	No	1	Mixed	Yes	Yes	Yes	Yes	None	No	Negative	Negative	Negative	Negative	No	No	No	No
OM0447	425E	M3E2V1	63	2750	39	No	y			Yes	5					n	No		NA	No	No	No	86	2.87	3	NA	NA	NA	Yes	No	No	No	No	1	Formula	No	Yes	Yes	Yes	None	No	Negative	Negative	Negative	Negative	No	No	No	No
OM0448	425E	M4	63	2750	39	No	n			No							No		NA	NA	Yes	Yes	115	3.83	4	NA	NA	NA	Yes	No	No	No	NA	1	Formula	No	Yes	Yes	Yes	None	No	Negative	Negative	Negative	Negative	No	No	No	No
OM0449	425E	E3V1	63	2750	39	No	y			Yes	3					n	No		NA	No	No	No	139	4.63	5	NA	NA	NA	Yes	No	No	No	No	1	Formula	No	Yes	Yes	Yes	None	No	Negative	Negative	Negative	Negative	No	No	No	No
OM0450	425E	M5-U	63	2750	39	No	y			Yes	1					n	No		NA	NA	No	No	152	5.07	5	NA	NA	NA	Yes	No	No	No	NA	1	Formula	No	Yes	Yes	Yes	None	No	Negative	Negative	Negative	Negative	No	No	No	No
OM0451	425E	M6	63	2750	39	No	n			No							No		NA	NA	Yes	Yes	178	5.93	6	NA	NA	NA	Yes	No	No	No	NA	1	Formula	No	Yes	Yes	Yes	None	No	Negative	Negative	Negative	Negative	No	No	No	No
OM0452	425E	M9	63	2750	39	No	n			No							No		NA	NA	Yes	Yes	263	8.77	9	NA	NA	NA	Yes	No	No	No	NA	1	Formula	No	Yes	Yes	Yes	None	No	Negative	Negative	Negative	Negative	No	No	No	No
OM0453	430E	M1	64	2970	40	No	n			No		7	6	1	y		No		NA	NA	Yes	Yes	27	0.9	1	NA	NA	NA	Yes	No	No	No	NA	1	Mixed	Yes	Yes	Yes	Yes	None	No	Negative	Negative	Negative	Negative	No	No	No	No
OM0454	430E	M2E1V1	64	2970	40	No	y			Yes	2					n	No		NA	No	No	No	61	2.03	2	NA	NA	NA	Yes	No	No	No	No	1	Mixed	Yes	Yes	Yes	Yes	None	Yes	Negative	Negative	Negative	Positive	No	No	No	No
OM0455	430E	M3	64	2970	40	No	n			No							No		NA	NA	Yes	Yes	90	3	3	NA	NA	NA	Yes	No	No	No	NA	1	Mixed	Yes	Yes	Yes	Yes	None	Yes	Negative	Negative	Negative	Positive	No	No	No	No
OM0456	430E	M4	64	2970	40	No	n			No							No		NA	NA	Yes	Yes	132	4.4	4	NA	NA	NA	Yes	No	No	No	NA	1	Mixed	Yes	Yes	Yes	Yes	None	Yes	Negative	Negative	Negative	Positive	No	No	No	No
OM0457	430E	M5	64	2970	40	No	n			No							No		NA	NA	Yes	Yes	153	5.1	5	NA	NA	NA	Yes	No	No	No	NA	1	Formula	No	Yes	Yes	Yes	None	No	Negative	Negative	Negative	Negative	No	No	No	No
OM0458	430E	M6	64	2970	40	No	n		y	No							No		NA	NA	Yes	Yes	188	6.27	6	NA	NA	NA	Yes	No	No	No	NA	1	Formula	No	Yes	Yes	Yes	None	Yes	Negative	Negative	Negative	Positive	No	No	No	No
OM0459	430E	M9	64	2970	40	No	n			No							No		NA	NA	Yes	Yes	264	8.8	9	NA	NA	NA	Yes	No	No	No	NA	1	Formula	No	Yes	Yes	Yes	None	Yes	Negative	Negative	Positive	Negative	No	No	No	No
OM0460	431E	M1	65	3620	40	Yes	n			No		8	5	3	y		No		NA	NA	Yes	Yes	28	0.93	1	204	Late	-176	Yes	No	No	No	NA	2	Mixed	Yes	Yes	Yes	Yes	None	Yes	Negative	Negative	Positive	Negative	No	No	No	No
OM0461	431E	M2-U	65	3620	40	Yes	y			Yes	8					n	No		NA	NA	No	No	58	1.93	2	204	Late	-146	Yes	No	No	No	NA	2	Mixed	Yes	Yes	Yes	Yes	None	Yes	Negative	Negative	Positive	Negative	No	No	No	No
OM0462	431E	M3	65	3620	40	Yes	n			No							No		NA	NA	Yes	Yes	86	2.87	3	204	Late	-118	Yes	No	No	No	NA	2	Formula	No	Yes	Yes	Yes	None	Yes	Positive	Negative	Positive	Negative	No	No	No	No
OM0463	431E	E2V1	65	3620	40	Yes	y			Yes	4					n	No		NA	No	No	No	91	3.03	3	204	Late	-113	Yes	No	No	No	No	2	Formula	No	Yes	Yes	Yes	None	Yes	Positive	Negative	Positive	Negative	No	No	No	No
OM0464	431E	M4	65	3620	40	Yes	n			No							No		NA	NA	Yes	Yes	119	3.97	4	204	Late	-85	Yes	No	No	No	NA	2	Formula	No	Yes	Yes	Yes	None	Yes	Positive	Positive	Positive	Negative	No	No	No	No
OM0465	431E	M5	65	3620	40	Yes	n			No							No		NA	NA	Yes	Yes	150	5	5	204	Late	-54	Yes	No	No	No	NA	2	Formula	No	Yes	Yes	Yes	None	Yes	Positive	Positive	Negative	Negative	No	No	No	No
OM0466	431E	M6	65	3620	40	Yes	n			No							No		NA	NA	Yes	Yes	177	5.9	6	204	Late	-27	Yes	No	No	Yes	NA	2	Formula	No	Yes	Yes	Yes	None	Yes	Positive	Positive	Negative	Negative	No	No	No	No
OM0467	431E	E3V1	65	3620	40	Yes	y			Yes	7					y	Yes	7	NA	Yes	No	No	204	6.8	7	204	Late	0	Yes	No	No	No	Yes	2	Formula	No	Yes	Yes	Yes	None	Yes	Positive	Negative	Positive	Negative	No	No	No	No
OM0468	435E	M1-U	66	3035	38	No	y			Yes	3	8	5	3	y	n	No		NA	NA	No	No	28	0.93	1	NA	NA	NA	Yes	No	No	No	NA	3	Mixed	Yes	Yes	Yes	No	None	Yes	Negative	Negative	Positive	Negative	No	No	No	No
OM0469	435E	E1V1	66	3035	38	No	y			Yes	10					n	No		NA	No	No	No	35	1.17	1	NA	NA	NA	Yes	No	No	No	No	3	Mixed	Yes	Yes	Yes	No	None	Yes	Negative	Negative	Positive	Negative	No	No	No	No
OM0470	435E	M2E2V1	66	3035	38	No	y			Yes	10					n	No		NA	No	No	No	56	1.87	2	NA	NA	NA	Yes	No	No	No	No	3	Mixed	Yes	Yes	Yes	No	None	Yes	Positive	Negative	Positive	Negative	No	No	No	No
OM0471	435E	M3	66	3035	38	No	n			No							No		NA	NA	Yes	Yes	85	2.83	3	NA	NA	NA	Yes	No	No	No	NA	3	Mixed	Yes	Yes	Yes	No	None	Yes	Positive	Negative	Negative	Negative	No	No	No	No
OM0472	435E	M4	66	3035	38	No	n			No							No		NA	NA	Yes	Yes	124	4.13	4	NA	NA	NA	Yes	No	No	No	NA	3	Formula	No	Yes	Yes	No	None	Yes	Positive	Negative	Positive	Negative	No	No	No	No
OM0473	435E	M5	66	3035	38	No	n			No							No		NA	NA	Yes	Yes	146	4.87	5	NA	NA	NA	Yes	No	No	No	NA	3	Formula	No	Yes	Yes	No	None	No	Negative	Negative	Negative	Negative	No	No	No	No
OM0474	435E	M6	66	3035	38	No	n	y		No							No		NA	NA	Yes	Yes	175	5.83	6	NA	NA	NA	Yes	No	No	No	NA	3	Mixed	Yes	Yes	Yes	No	None	Yes	Positive	Negative	Negative	Negative	No	No	No	No
OM0475	435E	M9	66	3035	38	No	n			No							No		NA	NA	Yes	Yes	267	8.9	9	NA	NA	NA	Yes	No	No	No	NA	3	Mixed	Yes	Yes	Yes	No	None	Yes	Positive	Negative	Negative	Negative	No	No	No	No
OM0476	438E	M1	67	2580	37	No	n			No		7	7	0	na		No		NA	NA	Yes	Yes	27	0.9	1	NA	NA	NA	Yes	No	No	No	NA	4	Formula	No	Yes	No	Yes	None	Yes	Negative	Negative	Negative	Positive	No	No	No	No
OM0477	438E	M2	67	2580	37	No	n			No							No		NA	NA	Yes	Yes	57	1.9	2	NA	NA	NA	Yes	No	No	No	NA	4	Formula	No	Yes	No	Yes	None	Yes	Negative	Negative	Negative	Positive	No	No	No	No
OM0478	438E	M3	67	2580	37	No	n			No							No		NA	NA	Yes	Yes	99	3.3	3	NA	NA	NA	Yes	No	No	No	NA	4	Formula	No	Yes	No	Yes	None	Yes	Negative	Negative	Negative	Positive	No	No	No	No
OM0479	438E	M4	67	2580	37	No	n			No							No		NA	NA	Yes	Yes	120	4	4	NA	NA	NA	Yes	No	No	No	NA	4	Formula	No	Yes	No	Yes	None	Yes	Negative	Negative	Negative	Positive	No	No	No	No
OM0480	438E	M5	67	2580	37	No	n			No							No		NA	NA	Yes	Yes	148	4.93	5	NA	NA	NA	Yes	No	No	No	NA	4	Formula	No	Yes	No	Yes	None	No	Negative	Negative	Negative	Negative	No	No	No	No
OM0481	438E	M6	67	2580	37	No	n			No							No		NA	NA	Yes	Yes	174	5.8	6	NA	NA	NA	Yes	No	No	No	NA	4	Formula	No	Yes	No	Yes	None	Yes	Negative	Negative	Negative	Positive	No	No	No	No
OM0482	438E	M9	67	2580	37	No	n			No							No		NA	NA	Yes	Yes	268	8.93	9	NA	NA	NA	Yes	No	No	No	NA	4	Formula	No	Yes	No	Yes	None	No	Negative	Negative	Negative	Negative	No	No	No	No
OM0483	441E	M1	68	2860	38	No	n			No		6	6	0	na		No		NA	NA	Yes	Yes	25	0.83	1	NA	NA	NA	Yes	No	No	No	NA	2	Formula	No	Yes	Yes	Yes	Heavy	No	Negative	Negative	Negative	Negative	No	No	No	No
OM0484	441E	M2	68	2860	38	No	n			No							No		NA	NA	Yes	Yes	60	2	2	NA	NA	NA	Yes	No	No	No	NA	2	Formula	No	Yes	Yes	Yes	Heavy	No	Negative	Negative	Negative	Negative	No	No	No	No
OM0485	441E	M3	68	2860	38	No	n			No							No		NA	NA	Yes	Yes	85	2.83	3	NA	NA	NA	Yes	No	No	No	NA	2	Formula	No	Yes	Yes	Yes	Heavy	Yes	Negative	Positive	Positive	Negative	No	No	No	No
OM0486	441E	M4	68	2860	38	No	n			No							No		NA	NA	Yes	Yes	120	4	4	NA	NA	NA	Yes	No	No	No	NA	2	Formula	No	Yes	Yes	Yes	Heavy	Yes	Positive	Negative	Positive	Negative	No	No	No	No
OM0487	441E	M5	68	2860	38	No	n			No							No		NA	NA	Yes	Yes	156	5.2	5	NA	NA	NA	Yes	No	No	No	NA	2	Formula	No	Yes	Yes	Yes	Heavy	Yes	Positive	Positive	Negative	Negative	No	No	No	No
OM0488	441E	M6	68	2860	38	No	n			No							No		NA	NA	Yes	Yes	183	6.1	6	NA	NA	NA	Yes	No	No	No	NA	2	Formula	No	Yes	Yes	Yes	Heavy	Yes	Positive	Positive	Positive	Negative	No	No	No	No
OM0489	442E	M1	69	2610	37	Yes	n			No		4	2	2	y		No		NA	NA	Yes	Yes	27	0.9	1	157	Early	-130	Yes	No	No	No	NA	5	Formula	No	Yes	Yes	Yes	None	Yes	Negative	Negative	Positive	Negative	No	No	No	No
OM0490	442E	M2E1V1	69	2610	37	Yes	y			Yes	8					n	No		NA	No	No	No	69	2.3	2	157	Early	-88	Yes	No	No	No	No	5	Formula	No	Yes	Yes	Yes	None	No	Negative	Negative	Negative	Negative	No	No	No	No
OM0491	442E	M4	69	2610	37	Yes	n			No							No		NA	NA	Yes	Yes	126	4.2	4	157	Early	-31	Yes	No	No	No	NA	5	Formula	No	Yes	Yes	Yes	None	Yes	Positive	Negative	Negative	Negative	No	No	No	No
OM0492	442E	M5E2V1	69	2610	37	Yes	y			Yes	7					y	No		NA	Yes	No	No	146	4.87	5	157	Early	-11	Yes	No	Yes	Yes	No	5	Formula	No	Yes	Yes	Yes	None	Yes	Positive	Negative	Negative	Negative	No	No	No	No
OM0493	446E	M1	70	3650	40	Yes	n			No		7	7	0	na		No		NA	NA	Yes	Yes	29	0.97	1	246	Late	-217	Yes	No	No	No	NA	1	Mixed	Yes	Yes	Yes	No	None	Yes	Negative	Negative	Negative	Positive	No	No	No	No
OM0494	446E	M2	70	3650	40	Yes	n			No							No		NA	NA	Yes	Yes	57	1.9	2	246	Late	-189	Yes	No	No	No	NA	1	Breastmilk	Yes	No	Yes	No	None	Yes	Negative	Negative	Negative	Positive	No	No	No	No
OM0495	446E	M3	70	3650	40	Yes	n			No							No		NA	NA	Yes	Yes	92	3.07	3	246	Late	-154	Yes	No	No	No	NA	1	Breastmilk	Yes	No	Yes	No	None	No	Negative	Negative	Negative	Negative	No	No	No	No
OM0496	446E	M4	70	3650	40	Yes	n			No							No		NA	NA	Yes	Yes	117	3.9	4	246	Late	-129	Yes	No	No	No	NA	1	Mixed	Yes	Yes	Yes	No	None	Yes	Negative	Negative	Negative	Positive	No	No	No	No
OM0497	446E	M5	70	3650	40	Yes	n			No							No		NA	NA	Yes	Yes	146	4.87	5	246	Late	-100	Yes	No	No	No	NA	1	Breastmilk	Yes	No	Yes	No	None	Yes	Negative	Negative	Negative	Positive	No	No	No	No
OM0498	446E	M6	70	3650	40	Yes	n			No							No		NA	NA	Yes	Yes	175	5.83	6	246	Late	-71	Yes	No	No	No	NA	1	Formula	No	Yes	Yes	No	None	Yes	Negative	Negative	Negative	Positive	No	No	No	No
OM0499	446E	M9	70	3650	40	Yes	n			No							No		NA	NA	No	No	268	8.93	9	246	Late	22	No	No	No	No	NA	1	Mixed	Yes	Yes	Yes	No	None	No	Negative	Negative	Negative	Negative	No	No	No	No
OM0500	455E	M1	71	2950	38	Yes	n			No		6	5	1	y		No		NA	NA	Yes	Yes	29	0.97	1	268	Late	-239	Yes	No	No	No	NA	2	Formula	No	Yes	Yes	Yes	None	Yes	Negative	Negative	Negative	Positive	No	No	No	No
OM0501	455E	M2	71	2950	38	Yes	n			No							No		NA	NA	Yes	Yes	68	2.27	2	268	Late	-200	Yes	No	No	No	NA	2	Formula	No	Yes	Yes	Yes	None	Yes	Negative	Negative	Negative	Positive	No	No	No	No
OM0502	455E	M3	71	2950	38	Yes	n			No							No		NA	NA	Yes	Yes	85	2.83	3	268	Late	-183	Yes	No	No	No	NA	2	Formula	No	Yes	Yes	Yes	None	No	Negative	Negative	Negative	Negative	No	No	No	No
OM0503	455E	M4	71	2950	38	Yes	n			No							No		NA	NA	Yes	Yes	120	4	4	268	Late	-148	Yes	No	No	No	NA	2	Formula	No	Yes	Yes	Yes	None	No	Negative	Negative	Negative	Negative	No	No	No	No
OM0504	455E	M6	71	2950	38	Yes	n			No							No		NA	NA	Yes	Yes	176	5.87	6	268	Late	-92	Yes	No	No	No	NA	2	Formula	No	Yes	Yes	Yes	None	Yes	Negative	Negative	Positive	Negative	No	No	No	No
OM0505	455E	E1V1	71	2950	38	Yes	y			Yes	5					y	Yes	5	NA	Yes	No	No	268	8.93	9	268	Late	0	Yes	No	No	No	Yes	2	Formula	No	Yes	Yes	Yes	None	No	Negative	Negative	Negative	Negative	Yes	Yes	Yes	Yes
OM0506	458E	M1-U	72	3225	40	Yes	y			yes	1	9	4	5	n	n	No		NA	No	No	No	32	1.07	1	158	Early	-126	Yes	No	No	No	NA	2	Mixed	Yes	Yes	Yes	Yes	None	Yes	Negative	Positive	Negative	Negative	No	No	No	No
OM0507	458E	E1V1	72	3225	40	Yes	y			Yes	2					n	No		NA	No	No	No	33	1.1	1	158	Early	-125	Yes	No	No	No	No	2	Mixed	Yes	Yes	Yes	Yes	None	Yes	Negative	Positive	Negative	Negative	No	No	No	No
OM0508	458E	M2	72	3225	40	Yes	n			No							No		NA	NA	Yes	Yes	60	2	2	158	Early	-98	Yes	No	No	No	NA	2	Mixed	Yes	Yes	Yes	Yes	None	Yes	Negative	Positive	Negative	Negative	No	No	No	No
OM0509	458E	M3	72	3225	40	Yes	n			No							No		NA	NA	Yes	Yes	86	2.87	3	158	Early	-72	Yes	No	No	No	NA	2	Mixed	Yes	Yes	Yes	Yes	None	Yes	Negative	Negative	Positive	Negative	No	No	No	No
OM0510	458E	M4-U	72	3225	40	Yes	y			yes	2					n	No		NA	NA	No	No	121	4.03	4	158	Early	-37	Yes	No	No	No	NA	2	Mixed	Yes	Yes	Yes	Yes	None	Yes	Positive	Negative	Positive	Negative	No	No	No	No
OM0511	458E	E2V1	72	3225	40	Yes	y			Yes	3					n	No		NA	No	No	No	122	4.07	4	158	Early	-36	Yes	No	No	No	No	2	Mixed	Yes	Yes	Yes	Yes	None	Yes	Positive	Positive	Positive	Negative	No	No	No	No
OM0512	458E	M5	72	3225	40	Yes	n			No							No		NA	NA	Yes	Yes	143	4.77	5	158	Early	-15	Yes	No	No	Yes	NA	2	Mixed	Yes	Yes	Yes	Yes	None	Yes	Positive	Positive	Positive	Positive	No	No	No	No
OM0513	458E	E3V1	72	3225	40	Yes	y			Yes	4					y	Yes	4	NA	Yes	No	No	159	5.3	5	158	Early	1	No	No	No	No	No	2	Breastmilk	Yes	No	Yes	Yes	None	Yes	Positive	Positive	Positive	Negative	Yes	Yes	Yes	Yes
OM0514	458E	M6	72	3225	40	Yes	n			No							No		NA	NA	No	No	186	6.2	6	158	Early	28	No	No	No	No	NA	2	Breastmilk	Yes	No	Yes	Yes	None	Yes	Positive	Positive	Positive	Negative	No	No	Yes	Yes
OM0515	465E	M1	73	3670	38	Yes	n			No		8	7	1	y		No		NA	NA	Yes	Yes	29	0.97	1	340	Late	-311	Yes	No	No	No	NA	2	Mixed	Yes	Yes	Yes	No	Medium	No	Negative	Negative	Negative	Negative	No	No	No	No
OM0516	465E	M2	73	3670	38	Yes	n			No							No		NA	NA	Yes	Yes	58	1.93	2	340	Late	-282	Yes	No	No	No	NA	2	Formula	No	Yes	Yes	No	Medium	No	Negative	Negative	Negative	Negative	No	No	No	No
OM0517	465E	M3	73	3670	38	Yes	n			No							No		NA	NA	Yes	Yes	85	2.83	3	340	Late	-255	Yes	No	No	No	NA	2	Formula	No	Yes	Yes	No	Medium	No	Negative	Negative	Negative	Negative	No	No	No	No
OM0518	465E	E1V1	73	3670	38	Yes	y			Yes	5					n	No		NA	No	No	No	105	3.5	4	340	Late	-235	Yes	No	No	No	No	2	Formula	No	Yes	Yes	No	Medium	Yes	Negative	Negative	Positive	Positive	No	No	No	No
OM0519	465E	M4	73	3670	38	Yes	n			No							No		NA	NA	Yes	Yes	120	4	4	340	Late	-220	Yes	No	No	No	NA	2	Formula	No	Yes	Yes	No	Medium	Yes	Negative	Negative	Positive	Negative	No	No	No	No
OM0520	465E	M5	73	3670	38	Yes	n			No							No		NA	NA	Yes	Yes	150	5	5	340	Late	-190	Yes	No	No	No	NA	2	Formula	No	Yes	Yes	No	Medium	No	Negative	Negative	Negative	Negative	No	No	No	No
OM0521	465E	M6	73	3670	38	Yes	n			No							No		NA	NA	Yes	Yes	176	5.87	6	340	Late	-164	Yes	No	No	No	NA	2	Formula	No	Yes	Yes	No	Medium	No	Negative	Negative	Negative	Negative	No	No	No	No
OM0522	465E	M9	73	3670	38	Yes	n			No							No		NA	NA	Yes	Yes	269	8.97	9	340	Late	-71	Yes	No	No	No	NA	2	Formula	No	Yes	Yes	No	Medium	No	Negative	Negative	Negative	Negative	No	No	No	No
OM0523	467E	M1	74	2810	37	No	n			No		8	7	1	y		No		NA	NA	Yes	Yes	29	0.97	1	NA	NA	NA	Yes	No	No	No	NA	2	Formula	No	Yes	Yes	Yes	None	No	Negative	Negative	Negative	Negative	No	No	No	No
OM0524	467E	M2	74	2810	37	No	n			No							No		NA	NA	Yes	Yes	65	2.17	2	NA	NA	NA	Yes	No	No	No	NA	2	Formula	No	Yes	Yes	Yes	None	No	Negative	Negative	Negative	Negative	No	No	No	No
OM0525	467E	M3	74	2810	37	No	n			No							No		NA	NA	Yes	Yes	85	2.83	3	NA	NA	NA	Yes	No	No	No	NA	2	Formula	No	Yes	Yes	Yes	None	No	Negative	Negative	Negative	Negative	No	No	No	No
OM0526	467E	M4	74	2810	37	No	n			No							No		NA	NA	Yes	Yes	115	3.83	4	NA	NA	NA	Yes	No	No	No	NA	2	Formula	No	Yes	Yes	Yes	None	No	Negative	Negative	Negative	Negative	No	No	No	No
OM0527	467E	M5	74	2810	37	No	n			No							No		NA	NA	Yes	Yes	148	4.93	5	NA	NA	NA	Yes	No	No	No	NA	2	Formula	No	Yes	Yes	Yes	None	No	Negative	Negative	Negative	Negative	No	No	No	No
OM0528	467E	M6	74	2810	37	No	n			No							No		NA	NA	Yes	Yes	176	5.87	6	NA	NA	NA	Yes	No	No	No	NA	2	Formula	No	Yes	Yes	Yes	None	No	Negative	Negative	Negative	Negative	No	No	No	No
OM0529	467E	M9	74	2810	37	No	n			No							No		NA	NA	Yes	Yes	268	8.93	9	NA	NA	NA	Yes	No	No	No	NA	2	Formula	No	Yes	Yes	Yes	None	No	Negative	Negative	Negative	Negative	No	No	No	No
OM0530	467E	E1V1	74	2810	37	No	y			Yes	3					n	No		NA	No	No	No	294	9.8	10	NA	NA	NA	Yes	No	No	No	No	2	Formula	No	Yes	Yes	Yes	None	No	Negative	Negative	Negative	Negative	No	No	No	No
OM0531	468E	M1	75	3705	40	No	n			No		7	7	0	na		No		NA	NA	Yes	Yes	32	1.07	1	NA	NA	NA	Yes	No	No	No	NA	2	Formula	No	Yes	Yes	Yes	None	No	Negative	Negative	Negative	Negative	No	No	No	No
OM0532	468E	M2	75	3705	40	No	n			No							No		NA	NA	Yes	Yes	60	2	2	NA	NA	NA	Yes	No	No	No	NA	2	Formula	No	Yes	Yes	Yes	None	No	Negative	Negative	Negative	Negative	No	No	No	No
OM0533	468E	M3	75	3705	40	No	n			No							No		NA	NA	Yes	Yes	88	2.93	3	NA	NA	NA	Yes	No	No	No	NA	2	Formula	No	Yes	Yes	Yes	None	No	Negative	Negative	Negative	Negative	No	No	No	No
OM0534	468E	M4	75	3705	40	No	n			No							No		NA	NA	Yes	Yes	117	3.9	4	NA	NA	NA	Yes	No	No	No	NA	2	Formula	No	Yes	Yes	Yes	None	No	Negative	Negative	Negative	Negative	No	No	No	No
OM0535	468E	M5-U	75	3705	40	No	y			Yes	2					n	No		NA	NA	No	No	145	4.83	5	NA	NA	NA	Yes	No	No	No	NA	2	Formula	No	Yes	Yes	Yes	None	Yes	Negative	Negative	Positive	Negative	No	No	No	No
OM0536	468E	M6	75	3705	40	No	n			No							No		NA	NA	Yes	Yes	178	5.93	6	NA	NA	NA	Yes	No	No	No	NA	2	Formula	No	Yes	Yes	Yes	None	No	Negative	Negative	Negative	Negative	No	No	No	No
OM0537	468E	M9	75	3705	40	No	n			No							No		NA	NA	Yes	Yes	270	9	9	NA	NA	NA	Yes	No	No	No	NA	2	Formula	No	Yes	Yes	Yes	None	No	Negative	Negative	Negative	Negative	No	No	No	No
OM0538	484E	M1	76	3005	38	No	n			No		8	7	1	y		No		NA	NA	Yes	Yes	25	0.83	1	NA	NA	NA	Yes	No	No	No	NA	2	Breastmilk	Yes	No	Yes	No	None	Yes	Negative	Positive	Negative	Negative	No	No	No	No
OM0539	484E	M2	76	3005	38	No	n			No							No		NA	NA	Yes	Yes	60	2	2	NA	NA	NA	Yes	No	No	No	NA	2	Breastmilk	Yes	No	Yes	No	None	No	Negative	Negative	Negative	Negative	No	No	No	No
OM0540	484E	M3	76	3005	38	No	n		y	No							No		NA	NA	Yes	Yes	87	2.9	3	NA	NA	NA	Yes	No	No	No	NA	2	Breastmilk	Yes	No	Yes	No	None	Yes	Negative	Positive	Negative	Negative	No	No	No	No
OM0541	484E	E1V1	76	3005	38	No	y			Yes	4					n	No		NA	No	No	No	91	3.03	3	NA	NA	NA	Yes	No	No	No	No	2	Breastmilk	Yes	No	Yes	No	None	Yes	Negative	Positive	Positive	Negative	No	No	No	No
OM0542	484E	M4	76	3005	38	No	n		y	No							No		NA	NA	Yes	Yes	116	3.87	4	NA	NA	NA	Yes	No	No	No	NA	2	Breastmilk	Yes	No	Yes	No	None	Yes	Positive	Negative	Positive	Negative	No	No	No	No
OM0543	484E	M5	76	3005	38	No	n			No							No		NA	NA	Yes	Yes	148	4.93	5	NA	NA	NA	Yes	No	No	No	NA	2	Mixed	Yes	Yes	Yes	No	None	Yes	Negative	Negative	Positive	Negative	No	No	No	No
OM0544	484E	M6	76	3005	38	No	n			No							No		NA	NA	Yes	Yes	182	6.07	6	NA	NA	NA	Yes	No	No	No	NA	2	Mixed	Yes	Yes	Yes	No	None	No	Negative	Negative	Negative	Negative	No	No	No	No
OM0545	484E	M9	76	3005	38	No	n	y		No							No		NA	NA	Yes	Yes	270	9	9	NA	NA	NA	Yes	No	No	No	NA	2	Formula	No	Yes	Yes	No	None	Yes	Negative	Negative	Positive	Negative	No	No	No	No
OM0546	489E	M1-U	77	3800	40	Yes	y			Yes	4	7	2	5	n	n	No		NA	NA	No	No	30	1	1	122	Early	-92	Yes	No	No	No	NA	2	Breastmilk	Yes	No	Yes	NA	None	Yes	Negative	Negative	Positive	Negative	No	No	No	No
OM0547	489E	E1V1	77	3800	40	Yes	y			Yes	5					n	No		NA	No	No	No	31	1.03	1	122	Early	-91	Yes	No	No	No	No	2	Breastmilk	Yes	No	Yes	NA	None	Yes	Negative	Negative	Positive	Negative	No	No	No	No
OM0548	489E	M2	77	3800	40	Yes	n			No							No		NA	NA	Yes	Yes	58	1.93	2	122	Early	-64	Yes	No	No	No	NA	2	Mixed	Yes	Yes	Yes	NA	None	Yes	Positive	Negative	Positive	Negative	No	No	No	No
OM0549	489E	M3E2V1	77	3800	40	Yes	y			Yes	3					n	No		NA	No	No	No	96	3.2	3	122	Early	-26	Yes	No	No	Yes	No	2	Formula	No	Yes	Yes	NA	None	Yes	Positive	Positive	Positive	Negative	No	No	No	No
OM0550	489E	M4-U	77	3800	40	Yes	y			Yes	26					y	Yes	26	NA	Yes	No	No	121	4.03	4	122	Early	-1	Yes	Yes	Yes	Yes	NA	2	Formula	No	Yes	Yes	NA	None	Yes	Positive	Positive	Positive	Negative	No	No	No	No
OM0551	489E	M5E3V1	77	3800	40	Yes	y			Yes	3					y	No		NA	Yes	No	No	155	5.17	5	122	Early	33	No	No	No	No	No	2	Formula	No	Yes	Yes	NA	None	Yes	Negative	Negative	Positive	Negative	No	No	No	No
OM0552	489E	M6	77	3800	40	Yes	n			No							No		NA	NA	No	No	180	6	6	122	Early	58	No	No	No	No	NA	2	Formula	No	Yes	Yes	NA	None	No	Negative	Negative	Negative	Negative	Yes	Yes	Yes	Yes
OM0553	495E	M1	78	3600	37	No	n			No		8	7	1	y		No		NA	NA	Yes	Yes	30	1	1	NA	NA	NA	Yes	No	No	No	NA	1	Mixed	Yes	Yes	Yes	Yes	None	Yes	Negative	Negative	Negative	Positive	No	No	No	No
OM0554	495E	M2	78	3600	37	No	n			No							No		NA	NA	Yes	Yes	56	1.87	2	NA	NA	NA	Yes	No	No	No	NA	1	Mixed	Yes	Yes	Yes	Yes	None	Yes	Negative	Negative	Negative	Positive	No	No	No	No
OM0555	495E	M3	78	3600	37	No	n			No							No		NA	NA	Yes	Yes	84	2.8	3	NA	NA	NA	Yes	No	No	No	NA	1	Mixed	Yes	Yes	Yes	Yes	None	Yes	Negative	Negative	Negative	Positive	No	No	No	No
OM0556	495E	M4	78	3600	37	No	n			No							No		NA	NA	Yes	Yes	119	3.97	4	NA	NA	NA	Yes	No	No	No	NA	1	Mixed	Yes	Yes	Yes	Yes	None	No	Negative	Negative	Negative	Negative	No	No	No	No
OM0557	495E	M5	78	3600	37	No	n			No							No		NA	NA	Yes	Yes	147	4.9	5	NA	NA	NA	Yes	No	No	No	NA	1	Formula	No	Yes	Yes	Yes	None	No	Negative	Negative	Negative	Negative	No	No	No	No
OM0558	495E	M6	78	3600	37	No	n			No							No		NA	NA	Yes	Yes	187	6.23	6	NA	NA	NA	Yes	No	No	No	NA	1	Formula	No	Yes	Yes	Yes	None	No	Negative	Negative	Negative	Negative	No	No	No	No
OM0559	495E	M9	78	3600	37	No	n			No							No		NA	NA	Yes	Yes	265	8.83	9	NA	NA	NA	Yes	No	No	No	NA	1	Formula	No	Yes	Yes	Yes	None	No	Negative	Negative	Negative	Negative	No	No	No	No
OM0560	495E	E1V1	78	3600	37	No	y			Yes	2					n	No		NA	No	No	No	289	9.63	10	NA	NA	NA	Yes	No	No	No	No	1	Formula	No	Yes	Yes	Yes	None	No	Negative	Negative	Negative	Negative	No	No	No	No
OM0561	497E	M1	79	3430	38	No	n			No		7	6	1	y		No		NA	NA	Yes	Yes	34	1.13	1	NA	NA	NA	Yes	No	No	No	NA	1	Formula	No	Yes	No	Yes	None	Yes	Negative	Negative	Negative	Positive	No	No	No	No
OM0562	497E	M2	79	3430	38	No	n			No							No		NA	NA	Yes	Yes	60	2	2	NA	NA	NA	Yes	No	No	No	NA	1	Formula	No	Yes	No	Yes	None	No	Negative	Negative	Negative	Negative	No	No	No	No
OM0563	497E	M3	79	3430	38	No	n			No							No		NA	NA	Yes	Yes	88	2.93	3	NA	NA	NA	Yes	No	No	No	NA	1	Formula	No	Yes	No	Yes	None	No	Negative	Negative	Negative	Negative	No	No	No	No
OM0564	497E	M4-U	79	3430	38	No	y	y		Yes	4					n	No		NA	NA	No	No	116	3.87	4	NA	NA	NA	Yes	No	No	No	NA	1	Formula	No	Yes	No	Yes	None	No	Negative	Negative	Negative	Negative	No	No	No	No
OM0565	497E	M5	79	3430	38	No	n			No							No		NA	NA	Yes	Yes	144	4.8	5	NA	NA	NA	Yes	No	No	No	NA	1	Formula	No	Yes	No	Yes	None	No	Negative	Negative	Negative	Negative	No	No	No	No
OM0566	497E	M6	79	3430	38	No	n			No							No		NA	NA	Yes	Yes	178	5.93	6	NA	NA	NA	Yes	No	No	No	NA	1	Formula	No	Yes	No	Yes	None	No	Negative	Negative	Negative	Negative	No	No	No	No
OM0567	497E	M9	79	3430	38	No	n			No							No		NA	NA	Yes	Yes	264	8.8	9	NA	NA	NA	Yes	No	No	No	NA	1	Formula	No	Yes	No	Yes	None	No	Negative	Negative	Negative	Negative	No	No	No	No
OM0568	501E	M1	80	2740	36	No	n			No		7	6	1	y		No		NA	NA	Yes	Yes	35	1.17	1	NA	NA	NA	Yes	No	No	No	NA	3	Formula	No	Yes	Yes	Yes	Heavy	No	Negative	Negative	Negative	Negative	No	No	No	No
OM0569	501E	M2	80	2740	36	No	n			No							No		NA	NA	Yes	Yes	55	1.83	2	NA	NA	NA	Yes	No	No	No	NA	3	Formula	No	Yes	Yes	Yes	Heavy	Yes	Negative	Negative	Negative	Positive	No	No	No	No
OM0570	501E	M3	80	2740	36	No	n			No							No		NA	NA	Yes	Yes	85	2.83	3	NA	NA	NA	Yes	No	No	No	NA	3	Formula	No	Yes	Yes	Yes	Heavy	Yes	Negative	Negative	Negative	Positive	No	No	No	No
OM0571	501E	M4	80	2740	36	No	n			No							No		NA	NA	Yes	Yes	117	3.9	4	NA	NA	NA	Yes	No	No	No	NA	3	Formula	No	Yes	Yes	Yes	Heavy	Yes	Negative	Negative	Negative	Positive	No	No	No	No
OM0572	501E	M5	80	2740	36	No	n			No							No		NA	NA	Yes	Yes	146	4.87	5	NA	NA	NA	Yes	No	No	No	NA	3	Formula	No	Yes	Yes	Yes	Heavy	Yes	Positive	Negative	Negative	Negative	No	No	No	No
OM0573	501E	M6	80	2740	36	No	n			No							No		NA	NA	Yes	Yes	173	5.77	6	NA	NA	NA	Yes	No	No	No	NA	3	Formula	No	Yes	Yes	Yes	Heavy	Yes	Positive	Negative	Negative	Negative	No	No	No	No
OM0574	501E	M9-U	80	2740	36	No	y			Yes	5					n	No		NA	NA	No	No	275	9.17	9	NA	NA	NA	Yes	No	No	No	NA	3	Formula	No	Yes	Yes	Yes	Heavy	Yes	Positive	Negative	Negative	Negative	No	No	No	No
OM0575	502E	M1	81	3425	40	Yes	n			No		7	6	1	y		No		NA	NA	Yes	Yes	27	0.9	1	237	Late	-210	Yes	No	No	No	NA	2	Formula	No	Yes	Yes	Yes	None	Yes	Negative	Negative	Negative	Positive	No	No	No	No
OM0576	502E	M2E1V1	81	3425	40	Yes	y			Yes	9					n	No		NA	No	No	No	61	2.03	2	237	Late	-176	Yes	No	No	No	No	2	Formula	No	Yes	Yes	Yes	None	Yes	Negative	Negative	Positive	Negative	No	No	No	No
OM0577	502E	M3	81	3425	40	Yes	n			No							No		NA	NA	Yes	Yes	85	2.83	3	237	Late	-152	Yes	No	No	No	NA	2	Formula	No	Yes	Yes	Yes	None	Yes	Negative	Negative	Positive	Negative	No	No	No	No
OM0578	502E	M4	81	3425	40	Yes	n		y	No							No		NA	NA	Yes	Yes	117	3.9	4	237	Late	-120	Yes	No	No	No	NA	2	Formula	No	Yes	Yes	Yes	None	Yes	Negative	Positive	Positive	Negative	No	No	No	No
OM0579	502E	M5	81	3425	40	Yes	n			No							No		NA	NA	Yes	Yes	146	4.87	5	237	Late	-91	Yes	No	No	No	NA	2	Formula	No	Yes	Yes	Yes	None	Yes	Positive	Positive	Positive	Negative	No	No	No	No
OM0580	502E	M6	81	3425	40	Yes	n			No							No		NA	NA	Yes	Yes	175	5.83	6	237	Late	-62	Yes	No	No	No	NA	2	Formula	No	Yes	Yes	Yes	None	Yes	Positive	Negative	Negative	Negative	No	No	No	No
OM0581	502E	M9	81	3425	40	Yes	n			No							No		NA	NA	No	No	272	9.07	9	237	Late	35	No	No	No	No	NA	2	Formula	No	Yes	Yes	Yes	None	Yes	Positive	Negative	Positive	Negative	No	No	Yes	Yes
OM0582	513E	M1	82	3420	38	No	n			No		6	4	2	y		No		NA	NA	Yes	Yes	29	0.97	1	NA	NA	NA	Yes	No	No	No	NA	4	Mixed	Yes	Yes	Yes	Yes	Medium	Yes	Negative	Negative	Negative	Positive	No	No	No	No
OM0583	513E	M2	82	3420	38	No	n			No							No		NA	NA	Yes	Yes	60	2	2	NA	NA	NA	Yes	No	No	No	NA	4	Mixed	Yes	Yes	Yes	Yes	Medium	Yes	Negative	Positive	Negative	Negative	No	No	No	No
OM0584	513E	M3E1V1	82	3420	38	No	y			Yes	3					n	No		NA	No	No	No	89	2.97	3	NA	NA	NA	Yes	No	No	No	No	4	Mixed	Yes	Yes	Yes	Yes	Medium	No	Negative	Negative	Negative	Negative	No	No	No	No
OM0585	513E	M4	82	3420	38	No	n			No							No		NA	NA	Yes	Yes	116	3.87	4	NA	NA	NA	Yes	No	No	No	NA	4	Mixed	Yes	Yes	Yes	Yes	Medium	No	Negative	Negative	Negative	Negative	No	No	No	No
OM0586	513E	M6-U	82	3420	38	No	y			Yes	4					n	No		NA	NA	No	No	178	5.93	6	NA	NA	NA	Yes	No	No	No	NA	4	Formula	No	Yes	Yes	Yes	Medium	Yes	Negative	Negative	Negative	Positive	No	No	No	No
OM0587	513E	M9	82	3420	38	No	n			No							No		NA	NA	Yes	Yes	268	8.93	9	NA	NA	NA	Yes	No	No	No	NA	4	Formula	No	Yes	Yes	Yes	Medium	Yes	Negative	Negative	Positive	Negative	No	No	No	No
OM0588	515E	M1	83	2560	37	Yes	n			No		7	6	1	y		No		NA	NA	Yes	Yes	28	0.93	1	267	Late	-239	Yes	No	No	No	NA	1	Formula	No	Yes	Yes	Yes	None	Yes	Negative	Negative	Negative	Positive	No	No	No	No
OM0589	515E	M2	83	2560	37	Yes	n			No							No		NA	NA	Yes	Yes	63	2.1	2	267	Late	-204	Yes	No	No	No	NA	1	Formula	No	Yes	Yes	Yes	None	Yes	Negative	Negative	Negative	Positive	No	No	No	No
OM0590	515E	M3	83	2560	37	Yes	n			No							No		NA	NA	Yes	Yes	86	2.87	3	267	Late	-181	Yes	No	No	No	NA	1	Formula	No	Yes	Yes	Yes	None	Yes	Negative	Negative	Negative	Positive	No	No	No	No
OM0591	515E	M4	83	2560	37	Yes	n			No							No		NA	NA	Yes	Yes	114	3.8	4	267	Late	-153	Yes	No	No	No	NA	1	Formula	No	Yes	Yes	Yes	None	Yes	Negative	Negative	Negative	Positive	No	No	No	No
OM0592	515E	M5	83	2560	37	Yes	n			No							No		NA	NA	Yes	Yes	147	4.9	5	267	Late	-120	Yes	No	No	No	NA	1	Formula	No	Yes	Yes	Yes	None	Yes	Negative	Negative	Negative	Positive	No	No	No	No
OM0593	515E	M6	83	2560	37	Yes	n			No							No		NA	NA	Yes	Yes	176	5.87	6	267	Late	-91	Yes	No	No	No	NA	1	Formula	No	Yes	Yes	Yes	None	Yes	Negative	Negative	Negative	Positive	No	No	No	No
OM0594	515E	E2V1	83	2560	37	Yes	y			Yes	5					y	Yes	5	NA	Yes	No	No	267	8.9	9	267	Late	0	Yes	No	No	No	Yes	1	Formula	No	Yes	Yes	Yes	None	Yes	Negative	Negative	Positive	Negative	No	No	No	No
OM0595	522E	M1	84	2840	40	No	n			No		7	7	0	na		No		NA	NA	Yes	Yes	25	0.83	1	NA	NA	NA	Yes	No	No	No	NA	1	Mixed	Yes	Yes	Yes	Yes	None	Yes	Negative	Negative	Negative	Positive	No	No	No	No
OM0596	522E	M2	84	2840	40	No	n			No							No		NA	NA	Yes	Yes	58	1.93	2	NA	NA	NA	Yes	No	No	No	NA	1	Mixed	Yes	Yes	Yes	Yes	None	Yes	Negative	Negative	Negative	Positive	No	No	No	No
OM0597	522E	M3	84	2840	40	No	n			No							No		NA	NA	Yes	Yes	87	2.9	3	NA	NA	NA	Yes	No	No	No	NA	1	Formula	No	Yes	Yes	Yes	None	No	Negative	Negative	Negative	Negative	No	No	No	No
OM0598	522E	M4	84	2840	40	No	n			No							No		NA	NA	Yes	Yes	114	3.8	4	NA	NA	NA	Yes	No	No	No	NA	1	Formula	No	Yes	Yes	Yes	None	Yes	Negative	Negative	Positive	Negative	No	No	No	No
OM0599	522E	M5	84	2840	40	No	n			No							No		NA	NA	Yes	Yes	152	5.07	5	NA	NA	NA	Yes	No	No	No	NA	1	Formula	No	Yes	Yes	Yes	None	No	Negative	Negative	Negative	Negative	No	No	No	No
OM0600	522E	M6	84	2840	40	No	n			No							No		NA	NA	Yes	Yes	179	5.97	6	NA	NA	NA	Yes	No	No	No	NA	1	Formula	No	Yes	Yes	Yes	None	No	Negative	Negative	Negative	Negative	No	No	No	No
OM0601	522E	M9	84	2840	40	No	n			No							No		NA	NA	Yes	Yes	268	8.93	9	NA	NA	NA	Yes	No	No	No	NA	1	Formula	No	Yes	Yes	Yes	None	No	Negative	Negative	Negative	Negative	No	No	No	No
OM0602	523E	M1-U	85	2960	38	Yes	y			Yes	2	5	3	2	n	n	No		NA	NA	No	No	29	0.97	1	188	Late	-159	Yes	No	No	No	NA	3	Mixed	Yes	Yes	Yes	Yes	None	No	Negative	Negative	Negative	Negative	No	No	No	No
OM0603	523E	M3	85	2960	38	Yes	n			No							No		NA	NA	Yes	Yes	88	2.93	3	188	Late	-100	Yes	No	No	No	NA	3	Mixed	Yes	Yes	Yes	Yes	None	Yes	Positive	Negative	Negative	Negative	No	No	No	No
OM0604	523E	M4	85	2960	38	Yes	n			No							No		NA	NA	Yes	Yes	133	4.43	4	188	Late	-55	Yes	No	No	No	NA	3	Mixed	Yes	Yes	Yes	Yes	None	Yes	Negative	Negative	Positive	Negative	No	No	No	No
OM0605	523E	M5-U	85	2960	38	Yes	y			yes	4					n	No		NA	NA	No	No	156	5.2	5	188	Late	-32	Yes	No	No	No	NA	3	Mixed	Yes	Yes	Yes	Yes	None	Yes	Negative	Negative	Positive	Negative	No	No	No	No
OM0606	523E	M6	85	2960	38	Yes	n			No							No		NA	NA	Yes	Yes	176	5.87	6	188	Late	-12	Yes	No	Yes	Yes	NA	3	Mixed	Yes	Yes	Yes	Yes	None	Yes	Positive	Negative	Negative	Negative	No	No	No	No
OM0607	524E	M1	86	2920	36	No	n			No		7	7	0	na		No		NA	NA	Yes	Yes	27	0.9	1	NA	NA	NA	Yes	No	No	No	NA	3	Breastmilk	Yes	No	Yes	No	None	No	Negative	Negative	Negative	Negative	No	No	No	No
OM0608	524E	M2	86	2920	36	No	n			No							No		NA	NA	Yes	Yes	55	1.83	2	NA	NA	NA	Yes	No	No	No	NA	3	Breastmilk	Yes	No	Yes	No	None	No	Negative	Negative	Negative	Negative	No	No	No	No
OM0609	524E	M3	86	2920	36	No	n			No							No		NA	NA	Yes	Yes	86	2.87	3	NA	NA	NA	Yes	No	No	No	NA	3	Breastmilk	Yes	No	Yes	No	None	No	Negative	Negative	Negative	Negative	No	No	No	No
OM0610	524E	M4	86	2920	36	No	n			No							No		NA	NA	Yes	Yes	118	3.93	4	NA	NA	NA	Yes	No	No	No	NA	3	Breastmilk	Yes	No	Yes	No	None	Yes	Negative	Negative	Negative	Positive	No	No	No	No
OM0611	524E	M5	86	2920	36	No	n			No							No		NA	NA	Yes	Yes	146	4.87	5	NA	NA	NA	Yes	No	No	No	NA	3	Breastmilk	Yes	No	Yes	No	None	Yes	Negative	Negative	Positive	Negative	No	No	No	No
OM0612	524E	M6	86	2920	36	No	n			No							No		NA	NA	Yes	Yes	176	5.87	6	NA	NA	NA	Yes	No	No	No	NA	3	Breastmilk	Yes	No	Yes	No	None	Yes	Positive	Negative	Negative	Negative	No	No	No	No
OM0613	524E	M9	86	2920	36	No	n			No							No		NA	NA	Yes	Yes	265	8.83	9	NA	NA	NA	Yes	No	No	No	NA	3	Mixed	Yes	Yes	Yes	No	None	Yes	Positive	Negative	Negative	Negative	No	No	No	No
OM0614	533E	M1	87	3770	40	Yes	n			No		7	4	3	y		No		NA	NA	Yes	Yes	30	1	1	227	Late	-197	Yes	No	No	No	NA	3	Formula	No	Yes	Yes	Yes	None	Yes	Negative	Negative	Positive	Negative	No	No	No	No
OM0615	533E	M2-U	87	3770	40	Yes	y			yes	1					n	No		NA	No	No	No	57	1.9	2	227	Late	-170	Yes	No	No	No	NA	3	Formula	No	Yes	Yes	Yes	None	Yes	Positive	Negative	Positive	Negative	No	No	No	No
OM0616	533E	E1V1	87	3770	40	Yes	y			Yes	3					n	No		NA	No	No	No	59	1.97	2	227	Late	-168	Yes	No	No	No	No	3	Formula	No	Yes	Yes	Yes	None	Yes	Positive	Negative	Positive	Negative	No	No	No	No
OM0617	533E	M3	87	3770	40	Yes	n		y	No							No		NA	NA	Yes	Yes	92	3.07	3	227	Late	-135	Yes	No	No	No	NA	3	Formula	No	Yes	Yes	Yes	None	Yes	Negative	Negative	Positive	Negative	No	No	No	No
OM0618	533E	M4	87	3770	40	Yes	n			No							No		NA	NA	Yes	Yes	133	4.43	4	227	Late	-94	Yes	No	No	No	NA	3	Formula	No	Yes	Yes	Yes	None	Yes	Positive	Negative	Negative	Negative	No	No	No	No
OM0619	533E	M5-U	87	3770	40	Yes	y			Yes	1					n	No		NA	NA	No	No	154	5.13	5	227	Late	-73	Yes	No	No	No	NA	3	Formula	No	Yes	Yes	Yes	None	Yes	Positive	Negative	Negative	Negative	No	No	No	No
OM0620	533E	M6-U	87	3770	40	Yes	y			Yes	3					y	Yes	3	NA	NA	No	No	227	7.57	8	227	Late	0	Yes	No	No	No	Yes	3	Formula	No	Yes	Yes	Yes	None	Yes	Positive	Negative	Positive	Negative	No	No	No	No
OM0621	541E	M1	88	3030	39	Yes	n			No		8	5	3	y		No		NA	NA	Yes	Yes	28	0.93	1	170	Early	-142	Yes	No	No	No	NA	3	Formula	No	Yes	No	Yes	Heavy	No	Negative	Negative	Negative	Negative	No	No	No	No
OM0622	541E	M2-U	88	3030	39	Yes	y			Yes	7					n	No		NA	NA	No	No	67	2.23	2	170	Early	-103	Yes	No	No	No	NA	3	Formula	No	Yes	No	Yes	Heavy	Yes	Positive	Positive	Negative	Negative	No	No	No	No
OM0623	541E	M3	88	3030	39	Yes	n			No							No		NA	NA	Yes	Yes	87	2.9	3	170	Early	-83	Yes	No	No	No	NA	3	Formula	No	Yes	No	Yes	Heavy	Yes	Positive	Negative	Negative	Negative	No	No	No	No
OM0624	541E	M4	88	3030	39	Yes	n			No							No		NA	NA	Yes	Yes	114	3.8	4	170	Early	-56	Yes	No	No	No	NA	3	Formula	No	Yes	No	Yes	Heavy	No	Negative	Negative	Negative	Negative	No	No	No	No
OM0625	541E	E2V1	88	3030	39	Yes	y			Yes	4					n	No		NA	No	No	No	130	4.33	4	170	Early	-40	Yes	No	No	No	No	3	Formula	No	Yes	No	Yes	Heavy	Yes	Positive	Positive	Positive	Negative	No	No	No	No
OM0626	541E	M5	88	3030	39	Yes	n			No							No		NA	NA	Yes	Yes	155	5.17	5	170	Early	-15	Yes	No	No	Yes	NA	3	Formula	No	Yes	No	Yes	Heavy	Yes	Positive	Positive	Negative	Negative	No	No	No	No
OM0627	541E	E3V1	88	3030	39	Yes	y			Yes	7					y	Yes	7	NA	Yes	No	No	170	5.67	6	170	Early	0	Yes	No	No	No	Yes	3	Formula	No	Yes	No	Yes	Heavy	Yes	Positive	Positive	Negative	Negative	No	No	No	No
OM0628	541E	M6	88	3030	39	Yes	n			No							No		NA	NA	No	No	177	5.9	6	170	Early	7	No	No	No	No	NA	3	Formula	No	Yes	No	Yes	Heavy	Yes	Positive	Negative	Negative	Negative	Yes	Yes	Yes	Yes
OM0629	545E	M1	89	3530	39	No	n			No		7	7	0	na		No		NA	NA	Yes	Yes	26	0.87	1	NA	NA	NA	Yes	No	No	No	NA	1	Mixed	Yes	Yes	Yes	Yes	Medium	Yes	Negative	Negative	Negative	Positive	No	No	No	No
OM0630	545E	M2	89	3530	39	No	n			No							No		NA	NA	Yes	Yes	62	2.07	2	NA	NA	NA	Yes	No	No	No	NA	1	Mixed	Yes	Yes	Yes	Yes	Medium	Yes	Negative	Negative	Negative	Positive	No	No	No	No
OM0631	545E	M3	89	3530	39	No	n			No							No		NA	NA	Yes	Yes	90	3	3	NA	NA	NA	Yes	No	No	No	NA	1	Formula	No	Yes	Yes	Yes	Medium	Yes	Negative	Negative	Negative	Positive	No	No	No	No
OM0632	545E	M4	89	3530	39	No	n			No							No		NA	NA	Yes	Yes	124	4.13	4	NA	NA	NA	Yes	No	No	No	NA	1	Formula	No	Yes	Yes	Yes	Medium	Yes	Negative	Negative	Negative	Positive	No	No	No	No
OM0633	545E	M5	89	3530	39	No	n			No							No		NA	NA	Yes	Yes	146	4.87	5	NA	NA	NA	Yes	No	No	No	NA	1	Formula	No	Yes	Yes	Yes	Medium	Yes	Negative	Negative	Negative	Positive	No	No	No	No
OM0634	545E	M6	89	3530	39	No	n			No							No		NA	NA	Yes	Yes	175	5.83	6	NA	NA	NA	Yes	No	No	No	NA	1	Formula	No	Yes	Yes	Yes	Medium	Yes	Negative	Negative	Negative	Positive	No	No	No	No
OM0635	545E	M9	89	3530	39	No	n			No							No		NA	NA	Yes	Yes	278	9.27	9	NA	NA	NA	Yes	No	No	No	NA	1	Formula	No	Yes	Yes	Yes	Medium	Yes	Negative	Negative	Negative	Positive	No	No	No	No
OM0636	557E	M1	90	3209	37	No	n			No		7	6	1	y		No		NA	NA	Yes	Yes	25	0.83	1	NA	NA	NA	Yes	No	No	No	NA	1	Formula	No	Yes	No	Yes	None	Yes	Negative	Negative	Negative	Positive	No	No	No	No
OM0637	557E	M2	90	3209	37	No	n			No							No		NA	NA	Yes	Yes	59	1.97	2	NA	NA	NA	Yes	No	No	No	NA	1	Formula	No	Yes	No	Yes	None	Yes	Negative	Negative	Negative	Positive	No	No	No	No
OM0638	557E	M3	90	3209	37	No	n			No							No		NA	NA	Yes	Yes	95	3.17	3	NA	NA	NA	Yes	No	No	No	NA	1	Formula	No	Yes	No	Yes	None	Yes	Negative	Negative	Negative	Positive	No	No	No	No
OM0639	557E	M4	90	3209	37	No	n			No							No		NA	NA	Yes	Yes	125	4.17	4	NA	NA	NA	Yes	No	No	No	NA	1	Formula	No	Yes	No	Yes	None	No	Negative	Negative	Negative	Negative	No	No	No	No
OM0640	557E	M5	90	3209	37	No	n			No							No		NA	NA	Yes	Yes	147	4.9	5	NA	NA	NA	Yes	No	No	No	NA	1	Formula	No	Yes	No	Yes	None	No	Negative	Negative	Negative	Negative	No	No	No	No
OM0641	557E	M6E1V1	90	3209	37	No	y			Yes	8					n	No		NA	No	No	No	175	5.83	6	NA	NA	NA	Yes	No	No	No	No	1	Formula	No	Yes	No	Yes	None	Yes	Negative	Negative	Positive	Negative	No	No	No	No
OM0642	557E	M9	90	3209	37	No	n			No							No		NA	NA	Yes	Yes	266	8.87	9	NA	NA	NA	Yes	No	No	No	NA	1	Formula	No	Yes	No	Yes	None	No	Negative	Negative	Negative	Negative	No	No	No	No
OM0643	558E	M1	91	4110	39	Yes	n			No		7	1	6	y		No		NA	NA	Yes	Yes	30	1	1	117	Early	-87	Yes	No	No	No	NA	2	Formula	No	Yes	Yes	Yes	None	No	Negative	Negative	Negative	Negative	No	No	No	No
OM0644	558E	M2-U	91	4110	39	Yes	y			yes	4					n	No		NA	No	No	No	55	1.83	2	117	Early	-62	Yes	No	No	No	NA	2	Formula	No	Yes	Yes	Yes	None	No	Negative	Negative	Negative	Negative	No	No	No	No
OM0645	558E	E1V1	91	4110	39	Yes	y			Yes	5					n	No		NA	No	No	No	56	1.87	2	117	Early	-61	Yes	No	No	No	No	2	Formula	No	Yes	Yes	Yes	None	No	Negative	Negative	Negative	Negative	No	No	No	No
OM0646	558E	M3E2V1	91	4110	39	Yes	y			Yes	3					n	No		NA	No	No	No	84	2.8	3	117	Early	-33	Yes	No	No	No	No	2	Formula	No	Yes	Yes	Yes	None	Yes	Positive	Negative	Positive	Negative	No	No	No	No
OM0647	558E	M4E3V1	91	4110	39	Yes	y			Yes	4					y	Yes	4	NA	Yes	No	No	117	3.9	4	117	Early	0	Yes	No	No	No	Yes	2	Formula	No	Yes	Yes	Yes	None	Yes	Positive	Negative	Negative	Negative	No	No	No	No
OM0648	558E	M5-U	91	4110	39	Yes	y			Yes	1					n	No		NA	NA	No	No	149	4.97	5	117	Early	32	No	No	No	No	NA	2	Formula	No	Yes	Yes	Yes	None	NA	NA	NA	NA	NA	Yes	Yes	Yes	Yes
OM0649	558E	M6-U	91	4110	39	Yes	y			yes	4					n	No		NA	NA	No	No	184	6.13	6	117	Early	67	No	No	No	No	NA	2	Formula	No	Yes	Yes	Yes	None	Yes	Negative	Positive	Positive	Negative	Yes	Yes	Yes	Yes
OM0650	560E	M1E1V1	92	3140	41	Yes	y			Yes	3	8	4	4	n	n	No		NA	No	No	No	25	0.83	1	278	Late	-253	Yes	No	No	No	No	1	Breastmilk	Yes	No	Yes	No	None	No	Negative	Negative	Negative	Negative	No	No	No	No
OM0651	560E	M2	92	3140	41	Yes	n			No							No		NA	NA	Yes	Yes	57	1.9	2	278	Late	-221	Yes	No	No	No	NA	1	Breastmilk	Yes	No	Yes	No	None	No	Negative	Negative	Negative	Negative	No	No	No	No
OM0652	560E	M3	92	3140	41	Yes	n			No							No		NA	NA	Yes	Yes	86	2.87	3	278	Late	-192	Yes	No	No	No	NA	1	Breastmilk	Yes	No	Yes	No	None	Yes	Negative	Negative	Negative	Positive	No	No	No	No
OM0653	560E	M4	92	3140	41	Yes	n			No							No		NA	NA	Yes	Yes	115	3.83	4	278	Late	-163	Yes	No	No	No	NA	1	Breastmilk	Yes	No	Yes	No	None	Yes	Negative	Negative	Negative	Positive	No	No	No	No
OM0654	560E	M5-U	92	3140	41	Yes	y			Yes	2					n	No		NA	NA	No	No	150	5	5	278	Late	-128	Yes	No	No	No	NA	1	Formula	No	Yes	Yes	No	None	Yes	Negative	Negative	Positive	Negative	No	No	No	No
OM0655	560E	M6	92	3140	41	Yes	n			No							No		NA	NA	No	No	179	5.97	6	278	Late	-99	Yes	No	No	No	NA	1	Formula	No	Yes	Yes	No	None	NA	NA	NA	NA	NA	Yes	Yes	Yes	Yes
OM0656	560E	M9-U	92	3140	41	Yes	y			yes	3					y	No		NA	NA	No	No	270	9	9	278	Late	-8	Yes	No	Yes	Yes	NA	1	Formula	No	Yes	Yes	No	None	Yes	Positive	Positive	Positive	Negative	No	No	No	No
OM0657	560E	E4V1	92	3140	41	Yes	y			Yes	11					y	Yes		NA	Yes	No	No	278	9.27	9	278	Late	0	Yes	No	No	No	Yes	1	Breastmilk	Yes	No	Yes	No	None	Yes	Negative	Negative	Positive	Negative	No	No	No	No
OM0658	563E	M1	93	3760	38	Yes	n			No		7	6	1	n		No		NA	NA	Yes	Yes	37	1.23	1	210	Late	-173	Yes	No	No	No	NA	1	Mixed	Yes	Yes	Yes	Yes	None	Yes	Negative	Negative	Negative	Positive	No	No	No	No
OM0659	563E	M2	93	3760	38	Yes	n		y	No							No		NA	NA	Yes	Yes	59	1.97	2	210	Late	-151	Yes	No	No	No	NA	1	Formula	No	Yes	Yes	Yes	None	Yes	Negative	Positive	Negative	Positive	No	No	No	No
OM0660	563E	M3	93	3760	38	Yes	n			No							No		NA	NA	No	No	86	2.87	3	210	Late	-124	Yes	No	No	No	NA	1	Mixed	Yes	Yes	Yes	Yes	None	Yes	Negative	Negative	Negative	Positive	No	No	Yes	Yes
OM0661	563E	M4	93	3760	38	Yes	n		y	No							No		NA	NA	No	No	114	3.8	4	210	Late	-96	Yes	No	No	No	NA	1	Mixed	Yes	Yes	Yes	Yes	None	Yes	Negative	Negative	Positive	Negative	No	No	No	Yes
OM0662	563E	M5	93	3760	38	Yes	n			No							No		NA	NA	No	Yes	149	4.97	5	210	Late	-61	Yes	No	No	No	NA	1	Formula	No	Yes	Yes	Yes	None	Yes	Negative	Negative	Positive	Positive	No	No	No	No
OM0663	563E	M6	93	3760	38	Yes	n			No							No		NA	NA	No	Yes	178	5.93	6	210	Late	-32	Yes	No	No	No	NA	1	Formula	No	Yes	Yes	Yes	None	Yes	Positive	Negative	Positive	Negative	No	No	No	No
OM0664	563E	M9E4V1	93	3760	38	Yes	y			Yes	21					y	Yes	21	NA	Yes	No	No	271	9.03	9	210	Late	61	No	No	No	No	Yes	1	Formula	No	Yes	Yes	Yes	None	Yes	Positive	Positive	Positive	Negative	No	No	No	No
OM0665	566E	M1	94	3200	38	No	n			No		7	7	0	na		No		NA	NA	Yes	Yes	9	0.3	0	NA	NA	NA	Yes	No	No	No	NA	1	Breastmilk	Yes	No	Yes	Yes	None	Yes	Negative	Negative	Negative	Positive	No	No	No	No
OM0666	566E	M2	94	3200	38	No	n			No							No		NA	NA	Yes	Yes	57	1.9	2	NA	NA	NA	Yes	No	No	No	NA	1	Mixed	Yes	Yes	Yes	Yes	None	Yes	Negative	Negative	Negative	Positive	No	No	No	No
OM0667	566E	M3	94	3200	38	No	n			No							No		NA	NA	Yes	Yes	84	2.8	3	NA	NA	NA	Yes	No	No	No	NA	1	Mixed	Yes	Yes	Yes	Yes	None	Yes	Negative	Negative	Negative	Positive	No	No	No	No
OM0668	566E	M4	94	3200	38	No	n			No							No		NA	NA	Yes	Yes	120	4	4	NA	NA	NA	Yes	No	No	No	NA	1	Mixed	Yes	Yes	Yes	Yes	None	Yes	Negative	Negative	Negative	Positive	No	No	No	No
OM0669	566E	M5	94	3200	38	No	n			No							No		NA	NA	Yes	Yes	146	4.87	5	NA	NA	NA	Yes	No	No	No	NA	1	Formula	No	Yes	Yes	Yes	None	Yes	Negative	Negative	Negative	Positive	No	No	No	No
OM0670	566E	M6	94	3200	38	No	n			No							No		NA	NA	Yes	Yes	176	5.87	6	NA	NA	NA	Yes	No	No	No	NA	1	Formula	No	Yes	Yes	Yes	None	Yes	Negative	Negative	Negative	Positive	No	No	No	No
OM0671	566E	M9	94	3200	38	No	n			No							No		NA	NA	Yes	Yes	265	8.83	9	NA	NA	NA	Yes	No	No	No	NA	1	Formula	No	Yes	Yes	Yes	None	No	Negative	Negative	Negative	Negative	No	No	No	No
OM0672	567E	M1	95	3730	37	No	n			No		7	4	3	y		No		NA	NA	Yes	Yes	29	0.97	1	NA	NA	NA	Yes	No	No	No	NA	1	Breastmilk	Yes	No	Yes	Yes	None	No	Negative	Negative	Negative	Negative	No	No	No	No
OM0673	567E	M2	95	3730	37	No	n			No							No		NA	NA	Yes	Yes	57	1.9	2	NA	NA	NA	Yes	No	No	No	NA	1	Breastmilk	Yes	No	Yes	Yes	None	No	Negative	Negative	Negative	Negative	No	No	No	No
OM0674	567E	M3	95	3730	37	No	n			No							No		NA	NA	Yes	Yes	83	2.77	3	NA	NA	NA	Yes	No	No	No	NA	1	Breastmilk	Yes	No	Yes	Yes	None	No	Negative	Negative	Negative	Negative	No	No	No	No
OM0675	567E	M5E1V1	95	3730	37	No	y			Yes	4					n	No		NA	No	No	No	154	5.13	5	NA	NA	NA	Yes	No	No	No	No	1	Breastmilk	Yes	No	Yes	Yes	None	No	Negative	Negative	Negative	Negative	No	No	No	No
OM0676	567E	M6E2V1	95	3730	37	No	y			Yes	3					n	No		NA	No	No	No	177	5.9	6	NA	NA	NA	Yes	No	No	No	No	1	Breastmilk	Yes	No	Yes	Yes	None	No	Negative	Negative	Negative	Negative	No	No	No	No
OM0677	567E	M9	95	3730	37	No	n			No							No		NA	NA	Yes	Yes	266	8.87	9	NA	NA	NA	Yes	No	No	No	NA	1	Breastmilk	Yes	No	Yes	Yes	None	No	Negative	Negative	Negative	Negative	No	No	No	No
OM0678	567E	E3V1	95	3730	37	No	y			Yes	4					n	No		NA	No	No	No	299	9.97	10	NA	NA	NA	Yes	No	No	No	No	1	Breastmilk	Yes	No	Yes	Yes	None	No	Negative	Negative	Negative	Negative	No	No	No	No
OM0679	569E	M1	96	3150	37	Yes	n			No		7	6	1	y		No		NA	NA	Yes	Yes	32	1.07	1	337	Late	-305	Yes	No	No	No	NA	4	Formula	No	Yes	No	Yes	Heavy	Yes	Negative	Negative	Negative	Positive	No	No	No	No
OM0680	569E	M2-U	96	3150	37	Yes	y			yes	2					n	No		NA	NA	No	No	62	2.07	2	337	Late	-275	Yes	No	No	No	NA	4	Formula	No	Yes	No	Yes	Heavy	Yes	Negative	Negative	Negative	Positive	No	No	No	No
OM0681	569E	M3	96	3150	37	Yes	n			No							No		NA	NA	Yes	Yes	88	2.93	3	337	Late	-249	Yes	No	No	No	NA	4	Formula	No	Yes	No	Yes	Heavy	No	Negative	Negative	Negative	Negative	No	No	No	No
OM0682	569E	M4	96	3150	37	Yes	n			No							No		NA	NA	Yes	Yes	122	4.07	4	337	Late	-215	Yes	No	No	No	NA	4	Formula	No	Yes	No	Yes	Heavy	No	Negative	Negative	Negative	Negative	No	No	No	No
OM0683	569E	M5	96	3150	37	Yes	n			No							No		NA	NA	Yes	Yes	152	5.07	5	337	Late	-185	Yes	No	No	No	NA	4	Formula	No	Yes	No	Yes	Heavy	No	Negative	Negative	Negative	Negative	No	No	No	No
OM0684	569E	M6	96	3150	37	Yes	n			No							No		NA	NA	Yes	Yes	187	6.23	6	337	Late	-150	Yes	No	No	No	NA	4	Formula	No	Yes	No	Yes	Heavy	Yes	Negative	Positive	Positive	Negative	No	No	No	No
OM0685	569E	M9	96	3150	37	Yes	n			No							No		NA	NA	Yes	Yes	265	8.83	9	337	Late	-72	Yes	No	No	No	NA	4	Formula	No	Yes	No	Yes	Heavy	Yes	Negative	Positive	Negative	Negative	No	No	No	No
OM0686	570E	M1	97	3040	39	Yes	n			No		9	5	4	y		No		NA	NA	Yes	Yes	26	0.87	1	118	Early	-92	Yes	No	No	No	NA	1	Mixed	Yes	Yes	Yes	No	None	No	Negative	Negative	Negative	Negative	No	No	No	No
OM0687	570E	M2	97	3040	39	Yes	n			No							No		NA	NA	Yes	Yes	53	1.77	2	118	Early	-65	Yes	No	No	No	NA	1	Formula	No	Yes	Yes	No	None	No	Negative	Negative	Negative	Negative	No	No	No	No
OM0688	570E	M3	97	3040	39	Yes	n		y	No							No		NA	NA	Yes	Yes	86	2.87	3	118	Early	-32	Yes	No	No	No	NA	1	Formula	No	Yes	Yes	No	None	No	Negative	Negative	Negative	Negative	No	No	No	No
OM0689	570E	E1V1	97	3040	39	Yes	y			Yes	8					n	No		NA	No	No	No	97	3.23	3	118	Early	-21	Yes	No	No	Yes	No	1	Formula	No	Yes	Yes	No	None	No	Negative	Negative	Negative	Negative	No	No	No	No
OM0690	570E	M4E2V1	97	3040	39	Yes	y			Yes	6					y	Yes	6	NA	Yes	No	No	119	3.97	4	118	Early	0	No	No	No	No	Yes	1	Formula	No	Yes	Yes	No	None	No	Negative	Negative	Negative	Negative	Yes	Yes	Yes	Yes
OM0691	570E	M5	97	3040	39	Yes	n		y	No							No		Pre	NA	No	No	145	4.83	5	118	Early	27	No	No	No	No	NA	1	Formula	No	Yes	Yes	No	None	Yes	Negative	Negative	Positive	Negative	No	No	Yes	Yes
OM0692	570E	E3V1	97	3040	39	Yes	y			Yes	3					y	Yes	3	Post	Yes	No	No	149	4.97	5	118	Early	31	No	No	No	No	Yes	1	Formula	No	Yes	Yes	No	None	Yes	Negative	Negative	Positive	Negative	No	No	Yes	Yes
OM0693	570E	E4V1	97	3040	39	Yes	y			Yes	4					n	No		NA	No	No	No	163	5.43	5	118	Early	45	No	No	No	No	No	1	Formula	No	Yes	Yes	No	None	Yes	Negative	Negative	Positive	Negative	Yes	Yes	Yes	Yes
OM0694	570E	M6	97	3040	39	Yes	n			No							No		NA	NA	No	No	179	5.97	6	118	Early	61	No	No	No	No	NA	1	Formula	No	Yes	Yes	No	None	Yes	Negative	Negative	Positive	Negative	No	No	Yes	Yes
OM0695	571E	M1	98	2630	39	Yes	n			No		6	4	2	y		No		NA	NA	Yes	Yes	25	0.83	1	276	Late	-251	Yes	No	No	No	NA	2	Formula	No	Yes	No	Yes	Heavy	Yes	Negative	Negative	Negative	Positive	No	No	No	No
OM0696	571E	M2	98	2630	39	Yes	n			No							No		NA	NA	Yes	Yes	59	1.97	2	276	Late	-217	Yes	No	No	No	NA	2	Formula	No	Yes	No	Yes	Heavy	No	Negative	Negative	Negative	Negative	No	No	No	No
OM0697	571E	M3-U	98	2630	39	Yes	y			Yes	3					n	No		NA	NA	No	No	100	3.33	3	276	Late	-176	Yes	No	No	No	NA	2	Formula	No	Yes	No	Yes	Heavy	No	Negative	Negative	Negative	Negative	No	No	No	No
OM0698	571E	M4	98	2630	39	Yes	n			No							No		NA	NA	Yes	Yes	123	4.1	4	276	Late	-153	Yes	No	No	No	NA	2	Formula	No	Yes	No	Yes	Heavy	No	Negative	Negative	Negative	Negative	No	No	No	No
OM0699	571E	M5	98	2630	39	Yes	n			No							No		NA	NA	Yes	Yes	150	5	5	276	Late	-126	Yes	No	No	No	NA	2	Formula	No	Yes	No	Yes	Heavy	No	Negative	Negative	Negative	Negative	No	No	No	No
OM0700	571E	E3V1M9	98	2630	39	Yes	y			Yes	21					y	Yes	20	NA	Yes	No	No	276	9.2	9	276	Late	0	Yes	No	No	No	Yes	2	Formula	No	Yes	No	Yes	Heavy	Yes	Positive	Negative	Negative	Negative	No	No	No	No
OM0701	586E	M1	99	3010	37	No	n			No		9	6	3	y		No		NA	NA	Yes	Yes	27	0.9	1	NA	NA	NA	Yes	No	No	No	NA	1	Mixed	Yes	Yes	Yes	No	None	No	Negative	Negative	Negative	Negative	No	No	No	No
OM0702	586E	M2-U	99	3010	37	No	y			yes	5					n	No		NA	NA	No	No	54	1.8	2	NA	NA	NA	Yes	No	No	No	NA	1	Mixed	Yes	Yes	Yes	No	None	Yes	Positive	Negative	Negative	Negative	No	No	No	No
OM0703	586E	M3	99	3010	37	No	n			No							No		NA	NA	Yes	Yes	89	2.97	3	NA	NA	NA	Yes	No	No	No	NA	1	Formula	No	Yes	Yes	No	None	No	Negative	Negative	Negative	Negative	No	No	No	No
OM0704	586E	M4	99	3010	37	No	n			No							No		NA	NA	Yes	Yes	116	3.87	4	NA	NA	NA	Yes	No	No	No	NA	1	Formula	No	Yes	Yes	No	None	Yes	Positive	Negative	Negative	Negative	No	No	No	No
OM0705	586E	M5	99	3010	37	No	n			No							No		NA	NA	Yes	Yes	152	5.07	5	NA	NA	NA	Yes	No	No	No	NA	1	Formula	No	Yes	Yes	No	None	Yes	Negative	Negative	Negative	Positive	No	No	No	No
OM0706	586E	M6	99	3010	37	No	n			No							No		NA	NA	Yes	Yes	172	5.73	6	NA	NA	NA	Yes	No	No	No	NA	1	Formula	No	Yes	Yes	No	None	Yes	Positive	Negative	Negative	Negative	No	No	No	No
OM0707	586E	E3V1	99	3010	37	No	y			Yes	2					n	No		NA	No	No	No	245	8.17	8	NA	NA	NA	Yes	No	No	No	No	1	Formula	No	Yes	Yes	No	None	Yes	Positive	Negative	Positive	Negative	No	No	No	No
OM0708	586E	M9	99	3010	37	No	n			No							No		NA	NA	Yes	Yes	276	9.2	9	NA	NA	NA	Yes	No	No	No	NA	1	Formula	No	Yes	Yes	No	None	Yes	Positive	Negative	Positive	Negative	No	No	No	No
OM0709	586E	E4V1	99	3010	37	No	y			Yes	5					n	No		NA	No	No	No	300	10	10	NA	NA	NA	Yes	No	No	No	No	1	Formula	No	Yes	Yes	No	None	Yes	Positive	Negative	Positive	Negative	No	No	No	No
OM0710	593E	M1	100	2930	39	No	n			No		7	7	0	na		No		NA	NA	Yes	Yes	25	0.83	1	NA	NA	NA	Yes	No	No	No	NA	1	Mixed	Yes	Yes	Yes	Yes	None	No	Negative	Negative	Negative	Negative	No	No	No	No
OM0711	593E	M2	100	2930	39	No	n			No							No		NA	NA	Yes	Yes	53	1.77	2	NA	NA	NA	Yes	No	No	No	NA	1	Mixed	Yes	Yes	Yes	Yes	None	No	Negative	Negative	Negative	Negative	No	No	No	No
OM0712	593E	M3	100	2930	39	No	n			No							No		NA	NA	Yes	Yes	89	2.97	3	NA	NA	NA	Yes	No	No	No	NA	1	Breastmilk	Yes	No	Yes	Yes	None	No	Negative	Negative	Negative	Negative	No	No	No	No
OM0713	593E	M4	100	2930	39	No	n			No							No		NA	NA	Yes	Yes	116	3.87	4	NA	NA	NA	Yes	No	No	No	NA	1	Breastmilk	Yes	No	Yes	Yes	None	No	Negative	Negative	Negative	Negative	No	No	No	No
OM0714	593E	M5	100	2930	39	No	n			No							No		NA	NA	Yes	Yes	143	4.77	5	NA	NA	NA	Yes	No	No	No	NA	1	Breastmilk	Yes	No	Yes	Yes	None	Yes	Negative	Negative	Positive	Negative	No	No	No	No
OM0715	593E	M6	100	2930	39	No	n			No							No		NA	NA	Yes	Yes	178	5.93	6	NA	NA	NA	Yes	No	No	No	NA	1	Breastmilk	Yes	No	Yes	Yes	None	Yes	Negative	Negative	Positive	Negative	No	No	No	No
OM0716	593E	M9	100	2930	39	No	n			No							No		NA	NA	Yes	Yes	262	8.73	9	NA	NA	NA	Yes	No	No	No	NA	1	Breastmilk	Yes	No	Yes	Yes	None	No	Negative	Negative	Negative	Negative	No	No	No	No
OM0717	597E	M1	101	3090	38	Yes	n			No		8	5	3	y		No		NA	NA	Yes	Yes	26	0.87	1	195	Late	-169	Yes	No	No	No	NA	2	Formula	No	Yes	No	Yes	None	No	Negative	Negative	Negative	Negative	No	No	No	No
OM0718	597E	M2	101	3090	38	Yes	n			No							No		NA	NA	Yes	Yes	61	2.03	2	195	Late	-134	Yes	No	No	No	NA	2	Formula	No	Yes	No	Yes	None	Yes	Negative	Negative	Positive	Negative	No	No	No	No
OM0719	597E	M3	101	3090	38	Yes	n			No							No		NA	NA	Yes	Yes	89	2.97	3	195	Late	-106	Yes	No	No	No	NA	2	Formula	No	Yes	No	Yes	None	Yes	Negative	Negative	Positive	Negative	No	No	No	No
OM0720	597E	E1V1	101	3090	38	Yes	y			Yes	2					n	No		NA	No	No	No	104	3.47	3	195	Late	-91	Yes	No	No	No	No	2	Formula	No	Yes	No	Yes	None	Yes	Negative	Negative	Positive	Negative	No	No	No	No
OM0721	597E	M4-U	101	3090	38	Yes	y			Yes	6					n	No		NA	NA	No	No	132	4.4	4	195	Late	-63	Yes	No	No	No	NA	2	Formula	No	Yes	No	Yes	None	Yes	Negative	Negative	Positive	Negative	No	No	No	No
OM0722	597E	M5	101	3090	38	Yes	n			No							No		NA	NA	Yes	Yes	145	4.83	5	195	Late	-50	Yes	No	No	No	NA	2	Formula	No	Yes	No	Yes	None	Yes	Negative	Negative	Positive	Negative	No	No	No	No
OM0723	597E	E2V1	101	3090	38	Yes	y			Yes	7					n	No		NA	No	No	No	160	5.33	5	195	Late	-35	Yes	No	No	No	No	2	Formula	No	Yes	No	Yes	None	Yes	Negative	Negative	Positive	Negative	No	No	No	No
OM0724	597E	M6	101	3090	38	Yes	n			No							No		NA	NA	Yes	Yes	187	6.23	6	195	Late	-8	Yes	No	Yes	Yes	NA	2	Formula	No	Yes	No	Yes	None	Yes	Negative	Negative	Positive	Negative	No	No	No	No
OM0725	601E	M1	102	2860	37	Yes	n			No		7	6	1	na		No		NA	NA	Yes	Yes	27	0.9	1	233	Late	-206	Yes	No	No	No	NA	3	Formula	No	Yes	No	Yes	None	No	Negative	Negative	Negative	Negative	No	No	No	No
OM0726	601E	M2	102	2860	37	Yes	n			No							No		NA	NA	Yes	Yes	62	2.07	2	233	Late	-171	Yes	No	No	No	NA	3	Formula	No	Yes	No	Yes	None	Yes	Negative	Negative	Negative	Positive	No	No	No	No
OM0727	601E	M3	102	2860	37	Yes	n			No							No		NA	NA	Yes	Yes	85	2.83	3	233	Late	-148	Yes	No	No	No	NA	3	Formula	No	Yes	No	Yes	None	Yes	Positive	Negative	Negative	Positive	No	No	No	No
OM0728	601E	M4	102	2860	37	Yes	n			No							No		NA	NA	No	No	126	4.2	4	233	Late	-107	Yes	No	No	No	NA	3	Formula	No	Yes	No	Yes	None	Yes	Positive	Negative	Positive	Positive	Yes	Yes	Yes	Yes
OM0729	601E	M5-U	102	2860	37	Yes	y			Yes	6					n	No		NA	NA	No	No	153	5.1	5	233	Late	-80	Yes	No	No	No	NA	3	Formula	No	Yes	No	Yes	None	Yes	Negative	Negative	Negative	Positive	Yes	Yes	Yes	Yes
OM0730	601E	M6	102	2860	37	Yes	n			No							No		NA	NA	No	No	174	5.8	6	233	Late	-59	Yes	No	No	No	NA	3	Formula	No	Yes	No	Yes	None	Yes	Negative	Negative	Negative	Positive	No	No	Yes	Yes
OM0731	601E	M9	102	2860	37	Yes	n			No							No		NA	NA	No	No	265	8.83	9	233	Late	32	No	No	No	No	NA	3	Formula	No	Yes	No	Yes	None	No	Negative	Negative	Negative	Negative	Yes	Yes	Yes	Yes
OM0732	602E	M1	103	2940	39	Yes	n			No		8	4	4	y		No		NA	NA	Yes	Yes	26	0.87	1	272	Late	-246	Yes	No	No	No	NA	2	Breastmilk	Yes	No	Yes	No	None	No	Negative	Negative	Negative	Negative	No	No	No	No
OM0733	602E	M2E1V1	103	2940	39	Yes	y			Yes	5					n	No		NA	No	No	No	60	2	2	272	Late	-212	Yes	No	No	No	No	2	Breastmilk	Yes	No	Yes	No	None	No	Negative	Negative	Negative	Negative	No	No	No	No
OM0734	602E	M3	103	2940	39	Yes	n			No							No		NA	NA	Yes	Yes	85	2.83	3	272	Late	-187	Yes	No	No	No	NA	2	Breastmilk	Yes	No	Yes	No	None	No	Negative	Negative	Negative	Negative	No	No	No	No
OM0735	602E	M4	103	2940	39	Yes	n			No							No		NA	NA	Yes	Yes	117	3.9	4	272	Late	-155	Yes	No	No	No	NA	2	Breastmilk	Yes	No	Yes	No	None	No	Negative	Negative	Negative	Negative	No	No	No	No
OM0736	602E	M5-U	103	2940	39	Yes	y			Yes	5					n	No		NA	NA	No	No	146	4.87	5	272	Late	-126	Yes	No	No	No	NA	2	Breastmilk	Yes	No	Yes	No	None	No	Negative	Negative	Negative	Negative	No	No	No	No
OM0737	602E	M6	103	2940	39	Yes	n			No							No		NA	NA	No	No	176	5.87	6	272	Late	-96	Yes	No	No	No	NA	2	Breastmilk	Yes	No	Yes	No	None	No	Negative	Negative	Negative	Negative	No	No	Yes	Yes
OM0738	602E	M9-U	103	2940	39	Yes	y			yes	4					y	No		Pre	yes	No	No	271	9.03	9	272	Late	-1	Yes	Yes	Yes	Yes	NA	2	Breastmilk	Yes	No	Yes	No	None	Yes	Positive	Negative	Positive	Negative	No	No	No	No
OM0739	602E	E3V1	103	2940	39	Yes	y			Yes	5					y	Yes	5	Post	Yes	No	No	272	9.07	9	272	Late	0	Yes	No	No	No	Yes	2	Breastmilk	Yes	No	Yes	No	None	Yes	Positive	Negative	Positive	Negative	No	No	No	No
OM0740	605E	M1	104	3660	40	No	n			No		7	5	2	y		No		NA	NA	Yes	Yes	28	0.93	1	NA	NA	NA	Yes	No	No	No	NA	1	Breastmilk	Yes	No	Yes	No	None	No	Negative	Negative	Negative	Negative	No	No	No	No
OM0741	605E	M2	104	3660	40	No	n			No							No		NA	NA	Yes	Yes	58	1.93	2	NA	NA	NA	Yes	No	No	No	NA	1	Mixed	Yes	Yes	Yes	No	None	No	Negative	Negative	Negative	Negative	No	No	No	No
OM0742	605E	M3-U	104	3660	40	No	y			Yes	6					n	No		NA	NA	No	No	91	3.03	3	NA	NA	NA	Yes	No	No	No	NA	1	Formula	No	Yes	Yes	No	None	No	Negative	Negative	Negative	Negative	No	No	No	No
OM0743	605E	M4	104	3660	40	No	n			No							No		NA	NA	Yes	Yes	127	4.23	4	NA	NA	NA	Yes	No	No	No	NA	1	Mixed	Yes	Yes	Yes	No	None	No	Negative	Negative	Negative	Negative	No	No	No	No
OM0744	605E	M5	104	3660	40	No	n			No							No		NA	NA	Yes	Yes	147	4.9	5	NA	NA	NA	Yes	No	No	No	NA	1	Mixed	Yes	Yes	Yes	No	None	No	Negative	Negative	Negative	Negative	No	No	No	No
OM0745	605E	M6E2V1	104	3660	40	No	y			Yes	4					n	No		NA	No	No	No	199	6.63	7	NA	NA	NA	Yes	No	No	No	No	1	Mixed	Yes	Yes	Yes	No	None	No	Negative	Negative	Negative	Negative	No	No	No	No
OM0746	605E	M9	104	3660	40	No	n			No							No		NA	NA	Yes	Yes	276	9.2	9	NA	NA	NA	Yes	No	No	No	NA	1	Formula	No	Yes	Yes	No	None	No	Negative	Negative	Negative	Negative	No	No	No	No
OM0747	611E	M1	105	3510	39	Yes	n			No		7	7	0	na		No		NA	NA	Yes	Yes	28	0.93	1	359	Late	-331	Yes	No	No	No	NA	2	Breastmilk	Yes	No	Yes	No	None	No	Negative	Negative	Negative	Negative	No	No	No	No
OM0748	611E	M2	105	3510	39	Yes	n			No							No		NA	NA	Yes	Yes	57	1.9	2	359	Late	-302	Yes	No	No	No	NA	2	Breastmilk	Yes	No	Yes	No	None	No	Negative	Negative	Negative	Negative	No	No	No	No
OM0749	611E	M3	105	3510	39	Yes	n			No							No		NA	NA	Yes	Yes	84	2.8	3	359	Late	-275	Yes	No	No	No	NA	2	Breastmilk	Yes	No	Yes	No	None	No	Negative	Negative	Negative	Negative	No	No	No	No
OM0750	611E	M4	105	3510	39	Yes	n			No							No		NA	NA	Yes	Yes	119	3.97	4	359	Late	-240	Yes	No	No	No	NA	2	Breastmilk	Yes	No	Yes	No	None	Yes	Negative	Negative	Positive	Negative	No	No	No	No
OM0751	611E	M5	105	3510	39	Yes	n			No							No		NA	NA	Yes	Yes	147	4.9	5	359	Late	-212	Yes	No	No	No	NA	2	Breastmilk	Yes	No	Yes	No	None	Yes	Positive	Negative	Positive	Negative	No	No	No	No
OM0752	611E	M6	105	3510	39	Yes	n			No							No		NA	NA	Yes	Yes	190	6.33	6	359	Late	-169	Yes	No	No	No	NA	2	Breastmilk	Yes	No	Yes	No	None	Yes	Positive	Negative	Negative	Negative	No	No	No	No
OM0753	611E	M9	105	3510	39	Yes	n			No							No		NA	NA	Yes	Yes	267	8.9	9	359	Late	-92	Yes	No	No	No	NA	2	Breastmilk	Yes	No	Yes	No	None	No	Negative	Negative	Negative	Negative	No	No	No	No
OM0754	613E	M1	106	3345	41	No	n			No		7	7	0	na		No		NA	NA	Yes	Yes	27	0.9	1	NA	NA	NA	Yes	No	No	No	NA	1	Breastmilk	Yes	No	Yes	No	None	Yes	Negative	Negative	Negative	Positive	No	No	No	No
OM0755	613E	M2	106	3345	41	No	n			No							No		NA	NA	Yes	Yes	57	1.9	2	NA	NA	NA	Yes	No	No	No	NA	1	Breastmilk	Yes	No	Yes	No	None	No	Negative	Negative	Negative	Negative	No	No	No	No
OM0756	613E	M3	106	3345	41	No	n			No							No		NA	NA	Yes	Yes	83	2.77	3	NA	NA	NA	Yes	No	No	No	NA	1	Mixed	Yes	Yes	Yes	No	None	Yes	Negative	Negative	Negative	Positive	No	No	No	No
OM0757	613E	M4	106	3345	41	No	n			No							No		NA	NA	Yes	Yes	117	3.9	4	NA	NA	NA	Yes	No	No	No	NA	1	Mixed	Yes	Yes	Yes	No	None	Yes	Negative	Negative	Negative	Positive	No	No	No	No
OM0758	613E	M5	106	3345	41	No	n			No							No		NA	NA	Yes	Yes	146	4.87	5	NA	NA	NA	Yes	No	No	No	NA	1	Formula	No	Yes	Yes	No	None	No	Negative	Negative	Negative	Negative	No	No	No	No
OM0759	613E	M6	106	3345	41	No	n			No							No		NA	NA	Yes	Yes	174	5.8	6	NA	NA	NA	Yes	No	No	No	NA	1	Formula	No	Yes	Yes	No	None	No	Negative	Negative	Negative	Negative	No	No	No	No
OM0760	613E	M9	106	3345	41	No	n			No							No		NA	NA	Yes	Yes	267	8.9	9	NA	NA	NA	Yes	No	No	No	NA	1	Formula	No	Yes	Yes	No	None	No	Negative	Negative	Negative	Negative	No	No	No	No
OM0761	627E	M1	107	3520	39	Yes	n			No		7	4	3	y		No		NA	NA	Yes	Yes	30	1	1	162	Early	-132	Yes	No	No	No	NA	1	Formula	No	Yes	Yes	Yes	None	No	Negative	Negative	Negative	Negative	No	No	No	No
OM0762	627E	M2-U	107	3520	39	Yes	y			Yes	12					n	No		NA	No	No	No	58	1.93	2	162	Early	-104	Yes	No	No	No	NA	1	Mixed	Yes	Yes	Yes	Yes	None	No	Negative	Negative	Negative	Negative	No	No	No	No
OM0763	627E	E1V1	107	3520	39	Yes	y			Yes	14					n	No		NA	No	No	No	60	2	2	162	Early	-102	Yes	No	No	No	No	1	Formula	No	Yes	Yes	Yes	None	No	Negative	Negative	Negative	Negative	No	No	No	No
OM0764	627E	M3	107	3520	39	Yes	n			No							No		NA	NA	Yes	Yes	92	3.07	3	162	Early	-70	Yes	No	No	No	NA	1	Formula	No	Yes	Yes	Yes	None	No	Negative	Negative	Negative	Negative	No	No	No	No
OM0765	627E	M5	107	3520	39	Yes	n			No							No		NA	NA	Yes	Yes	149	4.97	5	162	Early	-13	Yes	No	Yes	Yes	NA	1	Formula	No	Yes	Yes	Yes	None	No	Negative	Negative	Negative	Negative	No	No	No	No
OM0766	627E	E2V1	107	3520	39	Yes	y			Yes	9					y	No		NA	Yes	No	No	170	5.67	6	162	Early	8	No	No	No	No	No	1	Formula	No	Yes	Yes	Yes	None	No	Negative	Negative	Negative	Negative	Yes	Yes	Yes	Yes
OM0767	627E	M6	107	3520	39	Yes	n			No							No		NA	NA	No	No	177	5.9	6	162	Early	15	No	No	No	No	NA	1	Formula	No	Yes	Yes	Yes	None	No	Negative	Negative	Negative	Negative	Yes	Yes	Yes	Yes
OM0770	631E	M1	108	3270	38	No	n			No		6	4	2	y		No		NA	NA	Yes	Yes	29	0.97	1	NA	NA	NA	Yes	No	No	No	NA	4	Formula	No	Yes	Yes	No	None	No	Negative	Negative	Negative	Negative	No	No	No	No
OM0771	631E	E1V1	108	3270	38	No	y			Yes	3					n	No		NA	No	No	No	42	1.4	1	NA	NA	NA	Yes	No	No	No	No	4	Formula	No	Yes	Yes	No	None	NA	NA	NA	NA	NA	No	No	No	No
OM0772	631E	M2	108	3270	38	No	n			No							No		NA	NA	Yes	Yes	61	2.03	2	NA	NA	NA	Yes	No	No	No	NA	4	Formula	No	Yes	Yes	No	None	Yes	Negative	Negative	Positive	Negative	No	No	No	No
OM0773	631E	M3	108	3270	38	No	n			No							No		NA	NA	Yes	Yes	89	2.97	3	NA	NA	NA	Yes	No	No	No	NA	4	Formula	No	Yes	Yes	No	None	Yes	Negative	Positive	Positive	Negative	No	No	No	No
OM0774	631E	M6	108	3270	38	No	n			No							No		NA	NA	Yes	Yes	183	6.1	6	NA	NA	NA	Yes	No	No	No	NA	4	Formula	No	Yes	Yes	No	None	Yes	Negative	Negative	Positive	Negative	No	No	No	No
OM0775	631E	E2V1	108	3270	38	No	y			Yes	5					n	No		NA	No	No	No	218	7.27	7	NA	NA	NA	Yes	No	No	No	No	4	Formula	No	Yes	Yes	No	None	Yes	Negative	Positive	Positive	Negative	No	No	No	No
OM0776	632E	M1	109	2850	39	Yes	n			No		5	2	3	y		No		NA	NA	Yes	Yes	27	0.9	1	156	Early	-129	Yes	No	No	No	NA	1	Formula	No	Yes	No	Yes	None	Yes	Negative	Negative	Negative	Positive	No	No	No	No
OM0777	632E	M2	109	2850	39	Yes	n			No							No		NA	NA	Yes	Yes	54	1.8	2	156	Early	-102	Yes	No	No	No	NA	1	Formula	No	Yes	No	Yes	None	Yes	Negative	Negative	Negative	Positive	No	No	No	No
OM0778	632E	M3-U	109	2850	39	Yes	y			yes	14					n	No		NA	no	No	No	84	2.8	3	156	Early	-72	Yes	No	No	No	NA	1	Formula	No	Yes	No	Yes	None	Yes	Positive	Negative	Positive	Negative	No	No	No	No
OM0779	632E	M3E1V1	109	2850	39	Yes	y			Yes	15					n	No		NA	No	No	No	85	2.83	3	156	Early	-71	Yes	No	No	No	No	1	Formula	No	Yes	No	Yes	None	Yes	Positive	Negative	Negative	Negative	No	No	No	No
OM0780	632E	E3V1	109	2850	39	Yes	y			Yes	8					n	No		NA	No	No	No	176	5.87	6	156	Early	20	No	No	No	No	No	1	Formula	No	Yes	No	Yes	None	Yes	Negative	Negative	Positive	Negative	No	Yes	Yes	Yes
OM0781	636E	M1	110	2690	38	Yes	n			No		7	7	0	na		No		NA	NA	Yes	Yes	32	1.07	1	290	Late	-258	Yes	No	No	No	NA	2	Formula	No	Yes	Yes	Yes	Medium	No	Negative	Negative	Negative	Negative	No	No	No	No
OM0782	636E	M2	110	2690	38	Yes	n			No							No		NA	NA	Yes	Yes	52	1.73	2	290	Late	-238	Yes	No	No	No	NA	2	Formula	No	Yes	Yes	Yes	Medium	Yes	Negative	Negative	Negative	Positive	No	No	No	No
OM0783	636E	M3	110	2690	38	Yes	n			No							No		NA	NA	Yes	Yes	89	2.97	3	290	Late	-201	Yes	No	No	No	NA	2	Formula	No	Yes	Yes	Yes	Medium	Yes	Negative	Negative	Negative	Positive	No	No	No	No
OM0784	636E	M4	110	2690	38	Yes	n			No							No		NA	NA	Yes	Yes	121	4.03	4	290	Late	-169	Yes	No	No	No	NA	2	Formula	No	Yes	Yes	Yes	Medium	Yes	Negative	Negative	Negative	Positive	No	No	No	No
OM0785	636E	M5	110	2690	38	Yes	n			No							No		NA	NA	Yes	Yes	164	5.47	5	290	Late	-126	Yes	No	No	No	NA	2	Formula	No	Yes	Yes	Yes	Medium	No	Negative	Negative	Negative	Negative	No	No	No	No
OM0786	636E	M6	110	2690	38	Yes	n			No							No		NA	NA	Yes	Yes	181	6.03	6	290	Late	-109	Yes	No	No	No	NA	2	Formula	No	Yes	Yes	Yes	Medium	No	Negative	Negative	Negative	Negative	No	No	No	No
OM0787	636E	M9	110	2690	38	Yes	n			No							No		NA	NA	Yes	Yes	276	9.2	9	290	Late	-14	Yes	No	Yes	Yes	NA	2	Formula	No	Yes	Yes	Yes	Medium	Yes	Positive	Negative	Negative	Negative	No	No	No	No
OM0788	637E	M1	111	2800	40	No	n			No		7	6	1	y		No		NA	NA	Yes	Yes	32	1.07	1	NA	NA	NA	Yes	No	No	No	NA	3	Formula	No	Yes	Yes	Yes	Heavy	Yes	Negative	Negative	Negative	Positive	No	No	No	No
OM0789	637E	M2	111	2800	40	No	n			No							No		NA	NA	Yes	Yes	54	1.8	2	NA	NA	NA	Yes	No	No	No	NA	3	Formula	No	Yes	Yes	Yes	Heavy	Yes	Negative	Negative	Negative	Positive	No	No	No	No
OM0790	637E	M3	111	2800	40	No	n			No							No		NA	NA	Yes	Yes	87	2.9	3	NA	NA	NA	Yes	No	No	No	NA	3	Formula	No	Yes	Yes	Yes	Heavy	Yes	Negative	Negative	Negative	Positive	No	No	No	No
OM0791	637E	M4	111	2800	40	No	n			No							No		NA	NA	Yes	Yes	121	4.03	4	NA	NA	NA	Yes	No	No	No	NA	3	Formula	No	Yes	Yes	Yes	Heavy	Yes	Negative	Negative	Negative	Positive	No	No	No	No
OM0792	637E	M5-U	111	2800	40	No	y	y		yes	4					n	No		NA	NA	No	No	164	5.47	5	NA	NA	NA	Yes	No	No	No	NA	3	Formula	No	Yes	Yes	Yes	Heavy	Yes	Negative	Negative	Positive	Negative	No	No	No	No
OM0793	637E	M6	111	2800	40	No	n			No							No		NA	NA	Yes	Yes	181	6.03	6	NA	NA	NA	Yes	No	No	No	NA	3	Formula	No	Yes	Yes	Yes	Heavy	Yes	Negative	Positive	Negative	Negative	No	No	No	No
OM0794	637E	M9	111	2800	40	No	n			No							No		NA	NA	Yes	Yes	264	8.8	9	NA	NA	NA	Yes	No	No	No	NA	3	Formula	No	Yes	Yes	Yes	Heavy	Yes	Positive	Negative	Positive	Negative	No	No	No	No
OM0795	642E	M1	112	4360	41	No	n			No		6	5	1	y		No		NA	NA	Yes	Yes	28	0.93	1	NA	NA	NA	Yes	No	No	No	NA	1	Mixed	Yes	Yes	Yes	Yes	None	No	Negative	Negative	Negative	Negative	No	No	No	No
OM0796	642E	M3	112	4360	41	No	n			No							No		NA	NA	Yes	Yes	85	2.83	3	NA	NA	NA	Yes	No	No	No	NA	1	Formula	No	Yes	Yes	Yes	None	No	Negative	Negative	Negative	Negative	No	No	No	No
OM0797	642E	M4	112	4360	41	No	n			No							No		NA	NA	Yes	Yes	129	4.3	4	NA	NA	NA	Yes	No	No	No	NA	1	Formula	No	Yes	Yes	Yes	None	No	Negative	Negative	Negative	Negative	No	No	No	No
OM0798	642E	M6	112	4360	41	No	n			No							No		NA	NA	Yes	Yes	196	6.53	7	NA	NA	NA	Yes	No	No	No	NA	1	Formula	No	Yes	Yes	Yes	None	No	Negative	Negative	Negative	Negative	No	No	No	No
OM0799	642E	M9	112	4360	41	No	n			No							No		NA	NA	Yes	Yes	269	8.97	9	NA	NA	NA	Yes	No	No	No	NA	1	Formula	No	Yes	Yes	Yes	None	Yes	Negative	Negative	Negative	Positive	No	No	No	No
OM0800	642E	E1V1	112	4360	41	No	y			Yes	8					n	No		NA	No	No	No	311	10.37	10	NA	NA	NA	Yes	No	No	No	No	1	Formula	No	Yes	Yes	Yes	None	Yes	Negative	Negative	Positive	Negative	No	No	No	No
OM0801	644E	M1	113	4010	40	Yes	n			No		8	4	4	y		No		NA	NA	Yes	Yes	27	0.9	1	89	Early	-62	Yes	No	No	No	NA	2	Mixed	Yes	Yes	Yes	Yes	None	Yes	Negative	Negative	Negative	Positive	No	No	No	No
OM0802	644E	M2	113	4010	40	Yes	n			No							No		NA	NA	Yes	Yes	56	1.87	2	89	Early	-33	Yes	No	No	No	NA	2	Mixed	Yes	Yes	Yes	Yes	None	Yes	Negative	Positive	Negative	Positive	No	No	No	No
OM0803	644E	M3-U	113	4010	40	Yes	y			yes	7					y	No		NA	yes	No	No	83	2.77	3	89	Early	-6	Yes	Yes	Yes	Yes	NA	2	Mixed	Yes	Yes	Yes	Yes	None	Yes	Negative	Positive	Negative	Negative	No	No	No	No
OM0804	644E	E1V1	113	4010	40	Yes	y			Yes	8					y	No		Pre	Yes	No	No	84	2.8	3	89	Early	-5	Yes	Yes	Yes	Yes	No	2	Mixed	Yes	Yes	Yes	Yes	None	Yes	Negative	Positive	Negative	Negative	No	No	No	No
OM0805	644E	E1V2	113	4010	40	Yes	y			Yes	13					y	Yes	13	Post	Yes	No	No	89	2.97	3	89	Early	0	Yes	No	No	No	Yes	2	Mixed	Yes	Yes	Yes	Yes	None	Yes	Negative	Negative	Positive	Negative	No	No	No	No
OM0806	644E	M9E2V1	113	4010	40	Yes	y			Yes	7					y	Yes	7	NA	Yes	No	No	117	3.9	4	89	Early	28	No	No	No	No	Yes	2	Formula	No	Yes	Yes	Yes	None	Yes	Negative	Negative	Positive	Negative	No	No	Yes	Yes
OM0807	644E	M5	113	4010	40	Yes	n		y	No							No		NA	NA	No	No	156	5.2	5	89	Early	67	No	No	No	No	NA	2	Mixed	Yes	Yes	Yes	Yes	None	Yes	Positive	Negative	Negative	Negative	No	No	Yes	Yes
OM0808	644E	M6	113	4010	40	Yes	n			No							No		NA	NA	No	No	174	5.8	6	89	Early	85	No	No	No	No	NA	2	Mixed	Yes	Yes	Yes	Yes	None	Yes	Positive	Positive	Negative	Negative	No	No	No	Yes
OM0809	646E	M1-U	114	2890	39	Yes	y			Yes	3	6	4	2	y	n	No		NA	NA	No	No	28	0.93	1	147	Early	-119	Yes	No	No	No	NA	1	Formula	No	Yes	No	Yes	Heavy	Yes	Negative	Negative	Negative	Positive	No	No	No	No
OM0810	646E	M2	114	2890	39	Yes	n			No							No		NA	NA	Yes	Yes	62	2.07	2	147	Early	-85	Yes	No	No	No	NA	1	Formula	No	Yes	No	Yes	Heavy	No	Negative	Negative	Negative	Negative	No	No	No	No
OM0811	646E	E1V1	114	2890	39	Yes	y			Yes	3					n	No		NA	No	No	No	74	2.47	2	147	Early	-73	Yes	No	No	No	No	1	Formula	No	Yes	No	Yes	Heavy	No	Negative	Negative	Negative	Negative	Yes	Yes	Yes	Yes
OM0812	646E	M3	114	2890	39	Yes	n			No							No		NA	NA	No	No	85	2.83	3	147	Early	-62	Yes	No	No	No	NA	1	Formula	No	Yes	No	Yes	Heavy	No	Negative	Negative	Negative	Negative	Yes	Yes	Yes	Yes
OM0813	646E	M4	114	2890	39	Yes	n			No							No		NA	NA	No	No	117	3.9	4	147	Early	-30	Yes	No	No	No	NA	1	Formula	No	Yes	No	Yes	Heavy	No	Negative	Negative	Negative	Negative	No	No	Yes	Yes
OM0814	646E	M6	114	2890	39	Yes	n			No							No		NA	NA	No	No	182	6.07	6	147	Early	35	No	No	No	No	NA	1	Formula	No	Yes	No	Yes	Heavy	No	Negative	Negative	Negative	Negative	No	No	Yes	Yes
OM0815	647E	M1	115	3180	39	Yes	n			No		9	6	3	y		No		NA	NA	Yes	Yes	27	0.9	1	256	Late	-229	Yes	No	No	No	NA	3	Breastmilk	Yes	No	Yes	No	Heavy	No	Negative	Negative	Negative	Negative	No	No	No	No
OM0816	647E	M2	115	3180	39	Yes	n			No							No		NA	NA	Yes	Yes	63	2.1	2	256	Late	-193	Yes	No	No	No	NA	3	Breastmilk	Yes	No	Yes	No	Heavy	No	Negative	Negative	Negative	Negative	No	No	No	No
OM0817	647E	M3	115	3180	39	Yes	n			No							No		NA	NA	Yes	Yes	82	2.73	3	256	Late	-174	Yes	No	No	No	NA	3	Breastmilk	Yes	No	Yes	No	Heavy	No	Negative	Negative	Negative	Negative	No	No	No	No
OM0818	647E	M4	115	3180	39	Yes	n			No							No		NA	NA	Yes	Yes	117	3.9	4	256	Late	-139	Yes	No	No	No	NA	3	Breastmilk	Yes	No	Yes	No	Heavy	No	Negative	Negative	Negative	Negative	No	No	No	No
OM0819	647E	E1V1	115	3180	39	Yes	y			Yes	5					n	No		NA	No	No	No	125	4.17	4	256	Late	-131	Yes	No	No	No	No	3	Breastmilk	Yes	No	Yes	No	Heavy	No	Negative	Negative	Negative	Negative	No	No	No	No
OM0820	647E	M5	115	3180	39	Yes	n			No							No		NA	NA	Yes	Yes	154	5.13	5	256	Late	-102	Yes	No	No	No	NA	3	Breastmilk	Yes	No	Yes	No	Heavy	No	Negative	Negative	Negative	Negative	No	No	No	No
OM0821	647E	M6	115	3180	39	Yes	n			No							No		NA	NA	Yes	Yes	181	6.03	6	256	Late	-75	Yes	No	No	No	NA	3	Mixed	Yes	Yes	Yes	No	Heavy	No	Negative	Negative	Negative	Negative	No	No	No	No
OM0822	647E	E3V1	115	3180	39	Yes	y			Yes	3					y	No		Pre	Yes	No	No	253	8.43	8	256	Late	-3	Yes	Yes	Yes	Yes	No	3	Breastmilk	Yes	No	Yes	No	Heavy	Yes	Positive	Negative	Negative	Negative	No	No	No	No
OM0823	647E	E3V2	115	3180	39	Yes	y			Yes	6					y	Yes	6	Post	Yes	No	No	256	8.53	9	256	Late	0	Yes	No	No	No	Yes	3	Breastmilk	Yes	No	Yes	No	Heavy	No	Negative	Negative	Negative	Negative	No	No	No	No
OM0824	648E	M1	116	2510	37	No	n			No		6	6	0	na		No		NA	NA	Yes	Yes	27	0.9	1	NA	NA	NA	Yes	No	No	No	NA	1	Mixed	Yes	Yes	Yes	Yes	None	Yes	Negative	Negative	Negative	Positive	No	No	No	No
OM0825	648E	M2	116	2510	37	No	n			No							No		NA	NA	Yes	Yes	62	2.07	2	NA	NA	NA	Yes	No	No	No	NA	1	Formula	No	Yes	Yes	Yes	None	Yes	Negative	Negative	Negative	Positive	No	No	No	No
OM0826	648E	M3	116	2510	37	No	n			No							No		NA	NA	Yes	Yes	87	2.9	3	NA	NA	NA	Yes	No	No	No	NA	1	Formula	No	Yes	Yes	Yes	None	Yes	Negative	Negative	Negative	Positive	No	No	No	No
OM0827	648E	M4	116	2510	37	No	n			No							No		NA	NA	Yes	Yes	116	3.87	4	NA	NA	NA	Yes	No	No	No	NA	1	Formula	No	Yes	Yes	Yes	None	No	Negative	Negative	Negative	Negative	No	No	No	No
OM0828	648E	M6	116	2510	37	No	n			No							No		NA	NA	Yes	Yes	187	6.23	6	NA	NA	NA	Yes	No	No	No	NA	1	Formula	No	Yes	Yes	Yes	None	No	Negative	Negative	Negative	Negative	No	No	No	No
OM0829	648E	M9	116	2510	37	No	n			No							No		NA	NA	Yes	Yes	264	8.8	9	NA	NA	NA	Yes	No	No	No	NA	1	Formula	No	Yes	Yes	Yes	None	No	Negative	Negative	Negative	Negative	No	No	No	No
OM0830	655E	M1-U	117	3610	38	No	y			yes	2	8	4	4	n	n	No		NA	No	No	No	29	0.97	1	NA	NA	NA	Yes	No	No	No	NA	2	Formula	No	Yes	Yes	No	Heavy	No	Negative	Negative	Negative	Negative	No	No	No	No
OM0831	655E	E1V1	117	3610	38	No	y			Yes	7					n	No		NA	No	No	No	34	1.13	1	NA	NA	NA	Yes	No	No	No	No	2	Mixed	Yes	Yes	Yes	No	Heavy	No	Negative	Negative	Negative	Negative	No	No	No	No
OM0832	655E	M2	117	3610	38	No	n			No							No		NA	NA	Yes	Yes	57	1.9	2	NA	NA	NA	Yes	No	No	No	NA	2	Mixed	Yes	Yes	Yes	No	Heavy	No	Negative	Negative	Negative	Negative	No	No	No	No
OM0833	655E	M3	117	3610	38	No	n			No							No		NA	NA	Yes	Yes	85	2.83	3	NA	NA	NA	Yes	No	No	No	NA	2	Mixed	Yes	Yes	Yes	No	Heavy	No	Negative	Negative	Negative	Negative	No	No	No	No
OM0834	655E	M4E2V1	117	3610	38	No	y			Yes	4					n	No		NA	No	No	No	122	4.07	4	NA	NA	NA	Yes	No	No	No	No	2	Mixed	Yes	Yes	Yes	No	Heavy	No	Negative	Negative	Negative	Negative	No	No	No	No
OM0835	655E	M5	117	3610	38	No	n			No							No		NA	NA	No	No	147	4.9	5	NA	NA	NA	Yes	No	No	No	NA	2	Formula	No	Yes	Yes	No	Heavy	No	Negative	Negative	Negative	Negative	Yes	Yes	Yes	Yes
OM0836	655E	M6	117	3610	38	No	n			No							No		NA	NA	No	No	175	5.83	6	NA	NA	NA	Yes	No	No	No	NA	2	Formula	No	Yes	Yes	No	Heavy	No	Negative	Negative	Negative	Negative	No	No	Yes	Yes
OM0837	655E	E3V1	117	3610	38	No	y			Yes	5					n	No		NA	No	No	No	267	8.9	9	NA	NA	NA	Yes	No	No	No	No	2	Formula	No	Yes	Yes	No	Heavy	No	Negative	Negative	Negative	Negative	No	No	No	No
OM0838	657E	M1-U	118	2310	37	No	y			yes	3	6	3	3	n	n	No		NA	NA	No	No	29	0.97	1	NA	NA	NA	Yes	No	No	No	NA	1	Mixed	Yes	Yes	Yes	No	None	Yes	Negative	Negative	Negative	Positive	No	No	No	No
OM0839	657E	M2	118	2310	37	No	n			No							No		NA	NA	Yes	Yes	63	2.1	2	NA	NA	NA	Yes	No	No	No	NA	1	Formula	No	Yes	Yes	No	None	Yes	Negative	Negative	Negative	Positive	No	No	No	No
OM0840	657E	M3	118	2310	37	No	n			No							No		NA	NA	Yes	Yes	85	2.83	3	NA	NA	NA	Yes	No	No	No	NA	1	Formula	No	Yes	Yes	No	None	No	Negative	Negative	Negative	Negative	No	No	No	No
OM0841	657E	M4	118	2310	37	No	n			No							No		NA	NA	Yes	Yes	118	3.93	4	NA	NA	NA	Yes	No	No	No	NA	1	Formula	No	Yes	Yes	No	None	No	Negative	Negative	Negative	Negative	No	No	No	No
OM0842	657E	M5-U	118	2310	37	No	y			Yes	7					n	No		NA	NA	No	No	146	4.87	5	NA	NA	NA	Yes	No	No	No	NA	1	Formula	No	Yes	Yes	No	None	Yes	Negative	Negative	Positive	Negative	No	No	No	No
OM0843	657E	M6-U	118	2310	37	No	y			Yes	8					n	No		NA	NA	No	No	177	5.9	6	NA	NA	NA	Yes	No	No	No	NA	1	Formula	No	Yes	Yes	No	None	No	Negative	Negative	Negative	Negative	No	No	No	No
OM0844	660E	M1	119	3580	40	No	n			No		7	7	0	na		No		NA	NA	Yes	Yes	25	0.83	1	NA	NA	NA	Yes	No	No	No	NA	1	Formula	No	Yes	Yes	No	None	Yes	Negative	Negative	Positive	Negative	No	No	No	No
OM0845	660E	M2	119	3580	40	No	n			No							No		NA	NA	Yes	Yes	66	2.2	2	NA	NA	NA	Yes	No	No	No	NA	1	Formula	No	Yes	Yes	No	None	Yes	Negative	Negative	Positive	Negative	No	No	No	No
OM0846	660E	M3	119	3580	40	No	n			No							No		NA	NA	Yes	Yes	86	2.87	3	NA	NA	NA	Yes	No	No	No	NA	1	Formula	No	Yes	Yes	No	None	Yes	Negative	Negative	Positive	Negative	No	No	No	No
OM0847	660E	M4	119	3580	40	No	n			No							No		NA	NA	Yes	Yes	123	4.1	4	NA	NA	NA	Yes	No	No	No	NA	1	Formula	No	Yes	Yes	No	None	No	Negative	Negative	Negative	Negative	No	No	No	No
OM0848	660E	M5	119	3580	40	No	n			No							No		NA	NA	No	No	149	4.97	5	NA	NA	NA	Yes	No	No	No	NA	1	Formula	No	Yes	Yes	No	None	Yes	Negative	Negative	Positive	Negative	Yes	Yes	Yes	Yes
OM0849	660E	M6	119	3580	40	No	n			No							No		NA	NA	No	No	176	5.87	6	NA	NA	NA	Yes	No	No	No	NA	1	Formula	No	Yes	Yes	No	None	No	Negative	Negative	Negative	Negative	No	No	Yes	Yes
OM0850	660E	M9	119	3580	40	No	n			No							No		NA	NA	No	Yes	268	8.93	9	NA	NA	NA	Yes	No	No	No	NA	1	Formula	No	Yes	Yes	No	None	Yes	Negative	Negative	Positive	Negative	No	No	No	No
OM0851	661E	M1	120	3800	40	No	n			No		7	7	0	na		No		NA	NA	Yes	Yes	26	0.87	1	NA	NA	NA	Yes	No	No	No	NA	2	Breastmilk	Yes	No	Yes	No	None	No	Negative	Negative	Negative	Negative	No	No	No	No
OM0852	661E	M2	120	3800	40	No	n			No							No		NA	NA	No	No	61	2.03	2	NA	NA	NA	Yes	No	No	No	NA	2	Breastmilk	Yes	No	Yes	No	None	No	Negative	Negative	Negative	Negative	Yes	Yes	Yes	Yes
OM0853	661E	M3	120	3800	40	No	n			No							No		NA	NA	No	No	87	2.9	3	NA	NA	NA	Yes	No	No	No	NA	2	Breastmilk	Yes	No	Yes	No	None	Yes	Negative	Negative	Positive	Negative	No	No	Yes	Yes
OM0854	661E	M4	120	3800	40	No	n			No							No		NA	NA	No	No	116	3.87	4	NA	NA	NA	Yes	No	No	No	NA	2	Breastmilk	Yes	No	Yes	No	None	Yes	Positive	Negative	Positive	Negative	No	No	No	Yes
OM0855	661E	M5	120	3800	40	No	n			No							No		NA	NA	No	Yes	145	4.83	5	NA	NA	NA	Yes	No	No	No	NA	2	Breastmilk	Yes	No	Yes	No	None	Yes	Positive	Negative	Positive	Negative	No	No	No	No
OM0856	661E	M6	120	3800	40	No	n			No							No		NA	NA	No	Yes	177	5.9	6	NA	NA	NA	Yes	No	No	No	NA	2	Breastmilk	Yes	No	Yes	No	None	Yes	Positive	Negative	Negative	Negative	No	No	No	No
OM0857	661E	M9	120	3800	40	No	n			No							No		NA	NA	Yes	Yes	264	8.8	9	NA	NA	NA	Yes	No	No	No	NA	2	Breastmilk	Yes	No	Yes	No	None	Yes	Positive	Negative	Negative	Negative	No	No	No	No
OM0858	662E	M2	121	3630	39	No	n			No		6	5	1	y		No		NA	NA	Yes	Yes	51	1.7	2	NA	NA	NA	Yes	No	No	No	NA	2	Mixed	Yes	Yes	Yes	No	None	No	Negative	Negative	Negative	Negative	No	No	No	No
OM0859	662E	M3	121	3630	39	No	n			No							No		NA	NA	Yes	Yes	85	2.83	3	NA	NA	NA	Yes	No	No	No	NA	2	Mixed	Yes	Yes	Yes	No	None	No	Negative	Negative	Negative	Negative	No	No	No	No
OM0860	662E	M4	121	3630	39	No	n			No							No		NA	NA	Yes	Yes	115	3.83	4	NA	NA	NA	Yes	No	No	No	NA	2	Mixed	Yes	Yes	Yes	No	None	No	Negative	Negative	Negative	Negative	No	No	No	No
OM0861	662E	M6	121	3630	39	No	n	y		No							No		NA	NA	No	No	176	5.87	6	NA	NA	NA	Yes	No	No	No	NA	2	Mixed	Yes	Yes	Yes	No	None	No	Negative	Negative	Negative	Negative	No	No	No	Yes
OM0862	662E	E2V1	121	3630	39	No	y			Yes	2					n	No		NA	No	No	No	193	6.43	6	NA	NA	NA	Yes	No	No	No	No	2	Mixed	Yes	Yes	Yes	No	None	Yes	Negative	Negative	Negative	Positive	No	No	No	Yes
OM0863	662E	M9	121	3630	39	No	n			No							No		NA	NA	No	Yes	266	8.87	9	NA	NA	NA	Yes	No	No	No	NA	2	Formula	No	Yes	Yes	No	None	No	Negative	Negative	Negative	Negative	No	No	No	No
OM0864	666E	M1	122	4400	40	No	n			No		13	4	9	y		No		NA	NA	Yes	Yes	26	0.87	1	NA	NA	NA	Yes	No	No	No	NA	1	Formula	No	Yes	No	Yes	Heavy	Yes	Negative	Negative	Positive	Negative	No	No	No	No
OM0865	666E	E1V1	122	4400	40	No	y			Yes	11					n	No		NA	No	No	No	53	1.77	2	NA	NA	NA	Yes	No	No	No	No	1	Formula	No	Yes	No	Yes	Heavy	Yes	Negative	Negative	Positive	Negative	No	No	No	No
OM0866	666E	E2V1	122	4400	40	No	y			Yes	5					n	No		NA	No	No	No	67	2.23	2	NA	NA	NA	Yes	No	No	No	No	1	Formula	No	Yes	No	Yes	Heavy	Yes	Negative	Negative	Positive	Positive	No	No	No	No
OM0867	666E	E2V3	122	4400	40	No	y			Yes	19					n	No		NA	No	No	No	81	2.7	3	NA	NA	NA	Yes	No	No	No	No	1	Formula	No	Yes	No	Yes	Heavy	NA	NA	NA	NA	NA	No	No	No	No
OM0868	666E	M3	122	4400	40	No	n			No							No		NA	NA	No	No	90	3	3	NA	NA	NA	Yes	No	No	No	NA	1	Formula	No	Yes	No	Yes	Heavy	Yes	Negative	Negative	Positive	Negative	Yes	Yes	Yes	Yes
OM0869	666E	M4	122	4400	40	No	n			No							No		NA	NA	No	No	122	4.07	4	NA	NA	NA	Yes	No	No	No	NA	1	Formula	No	Yes	No	Yes	Heavy	Yes	Negative	Negative	Positive	Negative	No	No	No	Yes
OM0870	666E	M5E3V1	122	4400	40	No	y			Yes	3					n	No		NA	No	No	No	146	4.87	5	NA	NA	NA	Yes	No	No	No	No	1	Formula	No	Yes	No	Yes	Heavy	Yes	Negative	Negative	Positive	Negative	No	No	No	Yes
OM0871	666E	M6E4V1	122	4400	40	No	y			Yes	3					n	No		NA	No	No	No	174	5.8	6	NA	NA	NA	Yes	No	No	No	No	1	Formula	No	Yes	No	Yes	Heavy	Yes	Negative	Negative	Positive	Negative	No	No	No	No
OM0872	666E	E6V1	122	4400	40	No	y			yes	19					n	No		NA	No	No	No	216	7.2	7	NA	NA	NA	Yes	No	No	No	NA	1	Formula	No	Yes	No	Yes	Heavy	NA	NA	NA	NA	NA	No	No	Yes	Yes
OM0873	666E	M9	122	4400	40	No	n			No							No		NA	NA	No	Yes	262	8.73	9	NA	NA	NA	Yes	No	No	No	NA	1	Formula	No	Yes	No	Yes	Heavy	No	Negative	Negative	Negative	Negative	No	No	No	No
OM0874	666E	E6V1	122	4400	40	No	y			Yes	4					n	No		NA	No	No	No	282	9.4	9	NA	NA	NA	Yes	No	No	No	No	1	Formula	No	Yes	No	Yes	Heavy	No	Negative	Negative	Negative	Negative	No	No	No	No
OM0875	666E	E7V1	122	4400	40	No	y			Yes	3					n	No		NA	No	No	No	293	9.77	10	NA	NA	NA	Yes	No	No	No	No	1	Formula	No	Yes	No	Yes	Heavy	Yes	Negative	Negative	Positive	Negative	No	No	No	No
OM0876	666E	E8V1	122	4400	40	No	y			Yes	3					n	No		NA	No	No	No	356	11.87	12	NA	NA	NA	Yes	No	No	No	No	1	Formula	No	Yes	No	Yes	Heavy	No	Negative	Negative	Negative	Negative	No	No	No	No
OM0877	667E	M1	123	3240	38	Yes	n			No		8	5	3	y		No		NA	NA	Yes	Yes	27	0.9	1	250	Late	-223	Yes	No	No	No	NA	1	Mixed	Yes	Yes	Yes	Yes	None	No	Negative	Negative	Negative	Negative	No	No	No	No
OM0878	667E	M2	123	3240	38	Yes	n			No							No		NA	NA	Yes	Yes	63	2.1	2	250	Late	-187	Yes	No	No	No	NA	1	Mixed	Yes	Yes	Yes	Yes	None	No	Negative	Negative	Negative	Negative	No	No	No	No
OM0879	667E	M3	123	3240	38	Yes	n			No							No		NA	NA	Yes	Yes	90	3	3	250	Late	-160	Yes	No	No	No	NA	1	Mixed	Yes	Yes	Yes	Yes	None	Yes	Negative	Negative	Positive	Negative	No	No	No	No
OM0880	667E	E1V1	123	3240	38	Yes	y			Yes	4					n	No		NA	Yes	No	No	97	3.23	3	250	Late	-153	Yes	No	No	No	No	1	Mixed	Yes	Yes	Yes	Yes	None	Yes	Negative	Negative	Positive	Negative	No	No	No	No
OM0881	667E	M4	123	3240	38	Yes	n			No							No		NA	NA	Yes	Yes	126	4.2	4	250	Late	-124	Yes	No	No	No	NA	1	Mixed	Yes	Yes	Yes	Yes	None	No	Negative	Negative	Negative	Negative	No	No	No	No
OM0882	667E	M5	123	3240	38	Yes	n			No							No		NA	NA	Yes	Yes	147	4.9	5	250	Late	-103	Yes	No	No	No	NA	1	Mixed	Yes	Yes	Yes	Yes	None	No	Negative	Negative	Negative	Negative	No	No	No	No
OM0883	667E	M6-U	123	3240	38	Yes	y			Yes	7					n	No		NA	NA	No	No	182	6.07	6	250	Late	-68	Yes	No	No	No	NA	1	Formula	No	Yes	Yes	Yes	None	No	Negative	Negative	Negative	Negative	No	No	No	No
OM0884	667E	M9+E3V1	123	3240	38	Yes	y			Yes	3					y	No		NA	Yes	No	No	252	8.4	8	250	Late	2	No	No	No	No	No	1	Formula	No	Yes	Yes	Yes	None	No	Negative	Negative	Negative	Negative	Yes	Yes	Yes	Yes
OM0885	669E	M1	124	3290	38	No	n			No		6	5	1	y		No		NA	NA	Yes	Yes	30	1	1	NA	NA	NA	Yes	No	No	No	NA	1	Formula	No	Yes	No	Yes	Heavy	Yes	Negative	Negative	Positive	Negative	No	No	No	No
OM0886	669E	M3	124	3290	38	No	n			No							No		NA	NA	Yes	Yes	86	2.87	3	NA	NA	NA	Yes	No	No	No	NA	1	Formula	No	Yes	No	Yes	Heavy	Yes	Positive	Negative	Negative	Positive	No	No	No	No
OM0887	669E	M4	124	3290	38	No	n			No							No		NA	NA	Yes	Yes	128	4.27	4	NA	NA	NA	Yes	No	No	No	NA	1	Formula	No	Yes	No	Yes	Heavy	Yes	Positive	Negative	Positive	Negative	No	No	No	No
OM0888	669E	M5	124	3290	38	No	n			No							No		NA	NA	No	No	149	4.97	5	NA	NA	NA	Yes	No	No	No	NA	1	Formula	No	Yes	No	Yes	Heavy	Yes	Positive	Positive	Negative	Negative	Yes	Yes	Yes	Yes
OM0889	669E	M6	124	3290	38	No	n			No							No		NA	NA	No	No	189	6.3	6	NA	NA	NA	Yes	No	No	No	NA	1	Formula	No	Yes	No	Yes	Heavy	Yes	Positive	Negative	Positive	Negative	No	No	No	Yes
OM0890	669E	M9-U	124	3290	38	No	y			Yes	2					n	No		NA	NA	No	No	269	8.97	9	NA	NA	NA	Yes	No	No	No	NA	1	Formula	No	Yes	No	Yes	Heavy	Yes	Positive	Negative	Positive	Negative	No	No	No	No
OM0891	673E	M1	125	3373	37	No	n			No		9	6	3	y		No		NA	NA	Yes	Yes	24	0.8	1	NA	NA	NA	Yes	No	No	No	NA	3	Formula	No	Yes	No	Yes	None	Yes	Negative	Negative	Negative	Positive	No	No	No	No
OM0892	673E	M1E1V1	125	3373	37	No	y			Yes	2					n	No		NA	No	No	No	37	1.23	1	NA	NA	NA	Yes	No	No	No	No	3	Formula	No	Yes	No	Yes	None	Yes	Negative	Negative	Negative	Positive	No	No	No	No
OM0893	673E	M2E2V1	125	3373	37	No	y			Yes	6					n	No		NA	No	No	No	51	1.7	2	NA	NA	NA	Yes	No	No	No	No	3	Formula	No	Yes	No	Yes	None	No	Negative	Negative	Negative	Negative	Yes	Yes	Yes	Yes
OM0894	673E	M3	125	3373	37	No	n			No							No		NA	NA	No	No	88	2.93	3	NA	NA	NA	Yes	No	No	No	NA	3	Formula	No	Yes	No	Yes	None	Yes	Negative	Negative	Negative	Positive	No	No	No	Yes
OM0895	673E	M4	125	3373	37	No	n		y	No							No		NA	NA	No	Yes	120	4	4	NA	NA	NA	Yes	No	No	No	NA	3	Formula	No	Yes	No	Yes	None	No	Negative	Negative	Negative	Negative	No	No	No	No
OM0896	673E	M5	125	3373	37	No	n			No							No		NA	NA	No	No	156	5.2	5	NA	NA	NA	Yes	No	No	No	NA	3	Formula	No	Yes	No	Yes	None	No	Negative	Negative	Negative	Negative	No	No	Yes	Yes
OM0897	673E	M6	125	3373	37	No	n			No							No		NA	NA	No	No	191	6.37	6	NA	NA	NA	Yes	No	No	No	NA	3	Formula	No	Yes	No	Yes	None	No	Negative	Negative	Negative	Negative	No	No	No	Yes
OM0898	673E	E4V1	125	3373	37	No	y			Yes	4					n	No		NA	No	No	No	238	7.93	8	NA	NA	NA	Yes	No	No	No	No	3	Formula	No	Yes	No	Yes	None	Yes	Negative	Negative	Positive	Negative	No	No	No	No
OM0899	673E	M9	125	3373	37	No	n			No							No		NA	NA	No	Yes	266	8.87	9	NA	NA	NA	Yes	No	No	No	NA	3	Formula	No	Yes	No	Yes	None	No	Negative	Negative	Negative	Negative	No	No	No	No
OM0900	674E	M1	126	2970	39	No	n			No		9	7	2	y		No		NA	NA	Yes	Yes	28	0.93	1	NA	NA	NA	Yes	No	No	No	NA	2	Breastmilk	Yes	No	Yes	No	Heavy	No	Negative	Negative	Negative	Negative	No	No	No	No
OM0901	674E	M2	126	2970	39	No	n			No							No		NA	NA	Yes	Yes	61	2.03	2	NA	NA	NA	Yes	No	No	No	NA	2	Breastmilk	Yes	No	Yes	No	Heavy	No	Negative	Negative	Negative	Negative	No	No	No	No
OM0902	674E	M3	126	2970	39	No	n			No							No		NA	NA	Yes	Yes	83	2.77	3	NA	NA	NA	Yes	No	No	No	NA	2	Breastmilk	Yes	No	Yes	No	Heavy	No	Negative	Negative	Negative	Negative	No	No	No	No
OM0903	674E	M4	126	2970	39	No	n			No							No		NA	NA	Yes	Yes	120	4	4	NA	NA	NA	Yes	No	No	No	NA	2	Breastmilk	Yes	No	Yes	No	Heavy	Yes	Negative	Negative	Positive	Negative	No	No	No	No
OM0904	674E	M5	126	2970	39	No	n			No							No		NA	NA	Yes	Yes	145	4.83	5	NA	NA	NA	Yes	No	No	No	NA	2	Breastmilk	Yes	No	Yes	No	Heavy	No	Negative	Negative	Negative	Negative	No	No	No	No
OM0905	674E	M6	126	2970	39	No	n		y	No							No		NA	NA	Yes	Yes	182	6.07	6	NA	NA	NA	Yes	No	No	No	NA	2	Breastmilk	Yes	No	Yes	No	Heavy	Yes	Negative	Negative	Positive	Negative	No	No	No	No
OM0906	674E	E1V1	126	2970	39	No	y			Yes	4					n	No		NA	No	No	No	187	6.23	6	NA	NA	NA	Yes	No	No	No	No	2	Breastmilk	Yes	No	Yes	No	Heavy	No	Negative	Negative	Negative	Negative	No	No	No	No
OM0907	674E	M9	126	2970	39	No	n			No							No		NA	NA	Yes	Yes	265	8.83	9	NA	NA	NA	Yes	No	No	No	NA	2	Breastmilk	Yes	No	Yes	No	Heavy	No	Negative	Negative	Negative	Negative	No	No	No	No
OM0908	674E	E2V1	126	2970	39	No	y			Yes	3					n	No		NA	No	No	No	308	10.27	10	NA	NA	NA	Yes	No	No	No	No	2	Breastmilk	Yes	No	Yes	No	Heavy	No	Negative	Negative	Negative	Negative	No	No	No	No
OM0909	676E	M1	127	3890	39	No	n			No		7	7	0	na		No		NA	NA	Yes	Yes	27	0.9	1	NA	NA	NA	Yes	No	No	No	NA	4	Formula	No	Yes	Yes	Yes	Heavy	Yes	Negative	Negative	Negative	Positive	No	No	No	No
OM0910	676E	M2	127	3890	39	No	n			No							No		NA	NA	Yes	Yes	56	1.87	2	NA	NA	NA	Yes	No	No	No	NA	4	Formula	No	Yes	Yes	Yes	Heavy	Yes	Negative	Negative	Negative	Positive	No	No	No	No
OM0911	676E	M3	127	3890	39	No	n			No							No		NA	NA	Yes	Yes	89	2.97	3	NA	NA	NA	Yes	No	No	No	NA	4	Formula	No	Yes	Yes	Yes	Heavy	No	Negative	Negative	Negative	Negative	No	No	No	No
OM0912	676E	M4	127	3890	39	No	n			No							No		NA	NA	Yes	Yes	127	4.23	4	NA	NA	NA	Yes	No	No	No	NA	4	Formula	No	Yes	Yes	Yes	Heavy	Yes	Negative	Negative	Positive	Negative	No	No	No	No
OM0913	676E	M5	127	3890	39	No	n			No							No		NA	NA	Yes	Yes	145	4.83	5	NA	NA	NA	Yes	No	No	No	NA	4	Formula	No	Yes	Yes	Yes	Heavy	Yes	Negative	Negative	Positive	Negative	No	No	No	No
OM0914	676E	M6	127	3890	39	No	n			No							No		NA	NA	Yes	Yes	173	5.77	6	NA	NA	NA	Yes	No	No	No	NA	4	Formula	No	Yes	Yes	Yes	Heavy	Yes	Negative	Negative	Positive	Negative	No	No	No	No
OM0915	676E	M9	127	3890	39	No	n			No							No		NA	NA	Yes	Yes	263	8.77	9	NA	NA	NA	Yes	No	No	No	NA	4	Formula	No	Yes	Yes	Yes	Heavy	No	Negative	Negative	Negative	Negative	No	No	No	No
OM0916	681E	M1	128	3289	40	No	n		y	No		7	7	0	na		No		NA	NA	Yes	Yes	23	0.77	1	NA	NA	NA	Yes	No	No	No	NA	2	Formula	No	Yes	No	Yes	Heavy	Yes	Negative	Negative	Negative	Positive	No	No	No	No
OM0917	681E	M2	128	3289	40	No	n			No							No		NA	NA	Yes	Yes	57	1.9	2	NA	NA	NA	Yes	No	No	No	NA	2	Formula	No	Yes	No	Yes	Heavy	Yes	Negative	Negative	Positive	Negative	No	No	No	No
OM0918	681E	M3	128	3289	40	No	n			No							No		NA	NA	Yes	Yes	85	2.83	3	NA	NA	NA	Yes	No	No	No	NA	2	Formula	No	Yes	No	Yes	Heavy	Yes	Negative	Negative	Negative	Positive	No	No	No	No
OM0919	681E	M4	128	3289	40	No	n			No							No		NA	NA	Yes	Yes	116	3.87	4	NA	NA	NA	Yes	No	No	No	NA	2	Formula	No	Yes	No	Yes	Heavy	No	Negative	Negative	Negative	Negative	No	No	No	No
OM0920	681E	M5	128	3289	40	No	n			No							No		NA	NA	Yes	Yes	147	4.9	5	NA	NA	NA	Yes	No	No	No	NA	2	Formula	No	Yes	No	Yes	Heavy	No	Negative	Negative	Negative	Negative	No	No	No	No
OM0921	681E	M6	128	3289	40	No	n		y	No							No		NA	NA	Yes	Yes	178	5.93	6	NA	NA	NA	Yes	No	No	No	NA	2	Formula	No	Yes	No	Yes	Heavy	Yes	Positive	Negative	Negative	Negative	No	No	No	No
OM0922	681E	M9	128	3289	40	No	n			No							No		NA	NA	Yes	Yes	269	8.97	9	NA	NA	NA	Yes	No	No	No	NA	2	Formula	No	Yes	No	Yes	Heavy	Yes	Positive	Negative	Negative	Negative	No	No	No	No
OM0923	686E	M1	129	3572	40	No	n			No		7	7	0	na		No		NA	NA	Yes	Yes	35	1.17	1	NA	NA	NA	Yes	No	No	No	NA	1	Formula	No	Yes	No	Yes	Heavy	No	Negative	Negative	Negative	Negative	No	No	No	No
OM0924	686E	M2	129	3572	40	No	n			No							No		NA	NA	Yes	Yes	66	2.2	2	NA	NA	NA	Yes	No	No	No	NA	1	Formula	No	Yes	No	Yes	Heavy	No	Negative	Negative	Negative	Negative	No	No	No	No
OM0925	686E	M3	129	3572	40	No	n			No							No		NA	NA	Yes	Yes	84	2.8	3	NA	NA	NA	Yes	No	No	No	NA	1	Formula	No	Yes	No	Yes	Heavy	No	Negative	Negative	Negative	Negative	No	No	No	No
OM0926	686E	M4	129	3572	40	No	n			No							No		NA	NA	Yes	Yes	114	3.8	4	NA	NA	NA	Yes	No	No	No	NA	1	Formula	No	Yes	No	Yes	Heavy	No	Negative	Negative	Negative	Negative	No	No	No	No
OM0927	686E	M5	129	3572	40	No	n			No							No		NA	NA	Yes	Yes	146	4.87	5	NA	NA	NA	Yes	No	No	No	NA	1	Formula	No	Yes	No	Yes	Heavy	No	Negative	Negative	Negative	Negative	No	No	No	No
OM0928	686E	M6	129	3572	40	No	n			No							No		NA	NA	Yes	Yes	175	5.83	6	NA	NA	NA	Yes	No	No	No	NA	1	Formula	No	Yes	No	Yes	Heavy	No	Negative	Negative	Negative	Negative	No	No	No	No
OM0929	686E	M9	129	3572	40	No	n			No							No		NA	NA	Yes	Yes	266	8.87	9	NA	NA	NA	Yes	No	No	No	NA	1	Formula	No	Yes	No	Yes	Heavy	No	Negative	Negative	Negative	Negative	No	No	No	No
OM0930	690E	M1	130	3470	38	Yes	n			No		8	6	2	y		No		NA	NA	Yes	Yes	30	1	1	193	Late	-163	Yes	No	No	No	NA	1	Formula	No	Yes	Yes	Yes	None	No	Negative	Negative	Negative	Negative	No	No	No	No
OM0931	690E	M2	130	3470	38	Yes	n		y	No							No		NA	NA	Yes	Yes	56	1.87	2	193	Late	-137	Yes	No	No	No	NA	1	Formula	No	Yes	Yes	Yes	None	Yes	Positive	Negative	Positive	Negative	No	No	No	No
OM0932	690E	M3-U	130	3470	38	Yes	y			yes	7					n	No		NA	No	No	No	97	3.23	3	193	Late	-96	Yes	No	No	No	NA	1	Formula	No	Yes	Yes	Yes	None	Yes	Negative	Negative	Positive	Negative	No	No	No	No
OM0933	690E	E1V1	130	3470	38	Yes	y			Yes	8					n	No		NA	No	No	No	98	3.27	3	193	Late	-95	Yes	No	No	No	No	1	Formula	No	Yes	Yes	Yes	None	Yes	Negative	Negative	Positive	Negative	No	No	No	No
OM0934	690E	M4	130	3470	38	Yes	n			No							No		NA	NA	Yes	Yes	119	3.97	4	193	Late	-74	Yes	No	No	No	NA	1	Formula	No	Yes	Yes	Yes	None	Yes	Positive	Negative	Positive	Negative	No	No	No	No
OM0935	690E	M5	130	3470	38	Yes	n		y	No							No		NA	NA	Yes	Yes	146	4.87	5	193	Late	-47	Yes	No	No	No	NA	1	Formula	No	Yes	Yes	Yes	None	Yes	Negative	Positive	Positive	Positive	No	No	No	No
OM0936	690E	M6	130	3470	38	Yes	n			No							No		NA	NA	Yes	Yes	175	5.83	6	193	Late	-18	Yes	No	No	Yes	NA	1	Formula	No	Yes	Yes	Yes	None	Yes	Negative	Negative	Positive	Negative	No	No	No	No
OM0937	690E	M9	130	3470	38	Yes	n			No							No		NA	NA	No	No	266	8.87	9	193	Late	73	No	No	No	No	NA	1	Formula	No	Yes	Yes	Yes	None	No	Negative	Negative	Negative	Negative	No	No	No	No
OM0938	691E	M1	131	2910	37	Yes	n			No		8	3	5	y		No		NA	NA	Yes	Yes	29	0.97	1	148	Early	-119	Yes	No	No	No	NA	2	Breastmilk	Yes	No	Yes	No	None	No	Negative	Negative	Negative	Negative	No	No	No	No
OM0939	691E	M2	131	2910	37	Yes	n			No							No		NA	NA	Yes	Yes	54	1.8	2	148	Early	-94	Yes	No	No	No	NA	2	Breastmilk	Yes	No	Yes	No	None	No	Negative	Negative	Negative	Negative	No	No	No	No
OM0940	691E	M3	131	2910	37	Yes	n			No							No		NA	NA	Yes	Yes	95	3.17	3	148	Early	-53	Yes	No	No	No	NA	2	Breastmilk	Yes	No	Yes	No	None	No	Negative	Negative	Negative	Negative	No	No	No	No
OM0941	691E	M4-U	131	2910	37	Yes	y			Yes	2					n	No		NA	No	No	No	118	3.93	4	148	Early	-30	Yes	No	No	No	NA	2	Breastmilk	Yes	No	Yes	No	None	No	Negative	Negative	Negative	Negative	No	No	No	No
OM0942	691E	E1V1	131	2910	37	Yes	y			Yes	7					n	No		NA	No	No	No	123	4.1	4	148	Early	-25	Yes	No	No	Yes	No	2	Breastmilk	Yes	No	Yes	No	None	No	Negative	Negative	Negative	Negative	No	No	No	No
OM0943	691E	M5-U	131	2910	37	Yes	y			Yes	4					y	No		Pre	Yes	No	No	145	4.83	5	148	Early	-3	Yes	Yes	Yes	Yes	NA	2	Breastmilk	Yes	No	Yes	No	None	No	Negative	Negative	Negative	Negative	No	No	No	No
OM0944	691E	E2V1	131	2910	37	Yes	y			Yes	7					y	Yes	7	Post	Yes	No	No	148	4.93	5	148	Early	0	Yes	No	No	No	Yes	2	Breastmilk	Yes	No	Yes	No	None	Yes	Positive	Positive	Negative	Negative	No	No	No	No
OM0945	691E	M6-U	131	2910	37	Yes	y			Yes	7					n	No		NA	NA	No	No	172	5.73	6	148	Early	24	No	No	No	No	NA	2	Breastmilk	Yes	No	Yes	No	None	Yes	Positive	Positive	Positive	Negative	No	Yes	Yes	Yes
OM0946	693E	M1	132	2326	39	No	n			No		8	6	2	y		No		NA	NA	Yes	Yes	29	0.97	1	NA	NA	NA	Yes	No	No	No	NA	1	Formula	No	Yes	Yes	No	None	No	Negative	Negative	Negative	Negative	No	No	No	No
OM0947	693E	M2	132	2326	39	No	n			No							No		NA	NA	Yes	Yes	62	2.07	2	NA	NA	NA	Yes	No	No	No	NA	1	Formula	No	Yes	Yes	No	None	No	Negative	Negative	Negative	Negative	No	No	No	No
OM0948	693E	M3	132	2326	39	No	n			No							No		NA	NA	Yes	Yes	90	3	3	NA	NA	NA	Yes	No	No	No	NA	1	Formula	No	Yes	Yes	No	None	No	Negative	Negative	Negative	Negative	No	No	No	No
OM0949	693E	M4	132	2326	39	No	n			No							No		NA	NA	Yes	Yes	126	4.2	4	NA	NA	NA	Yes	No	No	No	NA	1	Formula	No	Yes	Yes	No	None	Yes	Positive	Negative	Positive	Negative	No	No	No	No
OM0950	693E	M5-U	132	2326	39	No	y			Yes	4					n	No		NA	NA	No	No	146	4.87	5	NA	NA	NA	Yes	No	No	No	NA	1	Formula	No	Yes	Yes	No	None	Yes	Positive	Negative	Positive	Negative	No	No	No	No
OM0951	693E	M6	132	2326	39	No	n			No							No		NA	NA	Yes	Yes	176	5.87	6	NA	NA	NA	Yes	No	No	No	NA	1	Formula	No	Yes	Yes	No	None	Yes	Negative	Negative	Positive	Negative	No	No	No	No
OM0952	693E	M9	132	2326	39	No	n			No							No		NA	NA	Yes	Yes	265	8.83	9	NA	NA	NA	Yes	No	No	No	NA	1	Formula	No	Yes	Yes	No	None	Yes	Positive	Negative	Positive	Negative	No	No	No	No
OM0953	693E	E2V1	132	2326	39	No	y			Yes	5					n	No		NA	No	No	No	316	10.53	11	NA	NA	NA	Yes	No	No	No	No	1	Formula	No	Yes	Yes	No	None	Yes	Positive	Positive	Positive	Negative	No	No	No	No
OM0954	699E	M1	133	3760	41	No	n			No		8	7	1	y		No		NA	NA	Yes	Yes	34	1.13	1	NA	NA	NA	Yes	No	No	No	NA	1	Breastmilk	Yes	No	Yes	Yes	None	No	Negative	Negative	Negative	Negative	No	No	No	No
OM0955	699E	M2	133	3760	41	No	n			No							No		NA	NA	Yes	Yes	56	1.87	2	NA	NA	NA	Yes	No	No	No	NA	1	Breastmilk	Yes	No	Yes	Yes	None	No	Negative	Negative	Negative	Negative	No	No	No	No
OM0956	699E	M3	133	3760	41	No	n			No							No		NA	NA	Yes	Yes	89	2.97	3	NA	NA	NA	Yes	No	No	No	NA	1	Breastmilk	Yes	No	Yes	Yes	None	No	Negative	Negative	Negative	Negative	No	No	No	No
OM0957	699E	M4	133	3760	41	No	n			No							No		NA	NA	Yes	Yes	117	3.9	4	NA	NA	NA	Yes	No	No	No	NA	1	Mixed	Yes	Yes	Yes	Yes	None	No	Negative	Negative	Negative	Negative	No	No	No	No
OM0958	699E	M5	133	3760	41	No	n			No							No		NA	NA	Yes	Yes	145	4.83	5	NA	NA	NA	Yes	No	No	No	NA	1	Mixed	Yes	Yes	Yes	Yes	None	No	Negative	Negative	Negative	Negative	No	No	No	No
OM0959	699E	M6	133	3760	41	No	n			No							No		NA	NA	Yes	Yes	173	5.77	6	NA	NA	NA	Yes	No	No	No	NA	1	Mixed	Yes	Yes	Yes	Yes	None	No	Negative	Negative	Negative	Negative	No	No	No	No
OM0960	699E	M9	133	3760	41	No	n			No							No		NA	NA	No	Yes	265	8.83	9	NA	NA	NA	Yes	No	No	No	NA	1	Mixed	Yes	Yes	Yes	Yes	None	No	Negative	Negative	Negative	Negative	No	No	No	No
OM0961	699E	E2V1	133	3760	41	No	y			Yes	3					n	No		NA	No	No	No	273	9.1	9	NA	NA	NA	Yes	No	No	No	No	1	Mixed	Yes	Yes	Yes	Yes	None	No	Negative	Negative	Negative	Negative	No	No	No	No
OM0962	701E	M1	134	3084	39	No	n			No		9	4	5	y		No		NA	NA	Yes	Yes	35	1.17	1	NA	NA	NA	Yes	No	No	No	NA	2	Formula	No	Yes	No	Yes	None	No	Negative	Negative	Negative	Negative	No	No	No	No
OM0963	701E	M2E1V1	134	3084	39	No	y			Yes	4					n	No		NA	No	No	No	55	1.83	2	NA	NA	NA	Yes	No	No	No	No	2	Formula	No	Yes	No	Yes	None	No	Negative	Negative	Negative	Negative	No	No	No	No
OM0964	701E	M2E1V2	134	3084	39	No	y			Yes	11					n	No		NA	No	No	No	62	2.07	2	NA	NA	NA	Yes	No	No	No	No	2	Formula	No	Yes	No	Yes	None	No	Negative	Negative	Negative	Negative	No	No	No	No
OM0965	701E	E1V3	134	3084	39	No	y			Yes	25					n	No		NA	No	No	No	76	2.53	3	NA	NA	NA	Yes	No	No	No	No	2	Formula	No	Yes	No	Yes	None	Yes	Negative	Negative	Positive	Negative	No	No	No	No
OM0966	701E	M3E2V4	134	3084	39	No	y			Yes	42					n	No		NA	No	No	No	92	3.07	3	NA	NA	NA	Yes	No	No	No	No	2	Formula	No	Yes	No	Yes	None	Yes	Negative	Negative	Positive	Negative	Yes	Yes	Yes	Yes
OM0967	701E	M4E3V1	134	3084	39	No	y			Yes	8					n	No		NA	No	No	No	118	3.93	4	NA	NA	NA	Yes	No	No	No	No	2	Formula	No	Yes	No	Yes	None	Yes	Negative	Positive	Positive	Negative	No	No	No	Yes
OM0968	701E	M5	134	3084	39	No	n			No							No		NA	NA	No	No	145	4.83	5	NA	NA	NA	Yes	No	No	No	NA	2	Formula	No	Yes	No	Yes	None	Yes	Negative	Positive	Positive	Negative	No	No	No	Yes
OM0969	701E	M6	134	3084	39	No	n			No							No		NA	NA	No	Yes	176	5.87	6	NA	NA	NA	Yes	No	No	No	NA	2	Formula	No	Yes	No	Yes	None	Yes	Negative	Negative	Positive	Negative	No	No	No	No
OM0970	701E	M9	134	3084	39	No	n			No							No		NA	NA	No	Yes	265	8.83	9	NA	NA	NA	Yes	No	No	No	NA	2	Formula	No	Yes	No	Yes	None	Yes	Negative	Negative	Positive	Negative	No	No	No	No
OM0971	705E	M1	135	3810	39	Yes	n			No		7	6	1	y		No		NA	NA	Yes	Yes	34	1.13	1	208	Late	-174	Yes	No	No	No	NA	3	Formula	No	Yes	No	No	None	Yes	Negative	Negative	Positive	Negative	No	No	No	No
OM0972	705E	M2	135	3810	39	Yes	n			No							No		NA	NA	Yes	Yes	69	2.3	2	208	Late	-139	Yes	No	No	No	NA	3	Formula	No	Yes	No	No	None	Yes	Negative	Negative	Positive	Positive	No	No	No	No
OM0973	705E	M3-U	135	3810	39	Yes	y			Yes	2					n	No		NA	NA	No	No	90	3	3	208	Late	-118	Yes	No	No	No	NA	3	Formula	No	Yes	No	No	None	No	Negative	Negative	Negative	Negative	No	No	No	No
OM0974	705E	M4	135	3810	39	Yes	n		y	No							No		NA	NA	Yes	Yes	132	4.4	4	208	Late	-76	Yes	No	No	No	NA	3	Formula	No	Yes	No	No	None	Yes	Positive	Positive	Negative	Positive	No	No	No	No
OM0975	705E	M5	135	3810	39	Yes	n			No							No		NA	NA	No	No	151	5.03	5	208	Late	-57	Yes	No	No	No	NA	3	Formula	No	Yes	No	No	None	Yes	Negative	Negative	Positive	Negative	Yes	Yes	Yes	Yes
OM0976	705E	M6	135	3810	39	Yes	n			No							No		NA	NA	No	No	181	6.03	6	208	Late	-27	Yes	No	No	Yes	NA	3	Formula	No	Yes	No	No	None	Yes	Negative	Negative	Positive	Negative	No	No	Yes	Yes
OM0977	705E	E3V1	135	3810	39	Yes	y			Yes	5					y	Yes	6	NA	Yes	No	No	207	6.9	7	208	Late	-1	Yes	Yes	Yes	Yes	Yes	3	Formula	No	Yes	No	No	None	NA	NA	NA	NA	NA	No	No	No	Yes
OM0978	706E	M1	136	2721	36	No	n			No		9	6	3	y		No		NA	NA	Yes	Yes	31	1.03	1	NA	NA	NA	Yes	No	No	No	NA	5	Formula	No	Yes	Yes	Yes	None	No	Negative	Negative	Negative	Negative	No	No	No	No
OM0979	706E	M2	136	2721	36	No	n			No							No		NA	NA	Yes	Yes	60	2	2	NA	NA	NA	Yes	No	No	No	NA	5	Formula	No	Yes	Yes	Yes	None	No	Negative	Negative	Negative	Negative	No	No	No	No
OM0980	706E	M3	136	2721	36	No	n			No							No		NA	NA	Yes	Yes	87	2.9	3	NA	NA	NA	Yes	No	No	No	NA	5	Formula	No	Yes	Yes	Yes	None	Yes	Positive	Negative	Positive	Negative	No	No	No	No
OM0981	706E	M4	136	2721	36	No	n			No							No		NA	NA	Yes	Yes	121	4.03	4	NA	NA	NA	Yes	No	No	No	NA	5	Breastmilk	Yes	No	Yes	Yes	None	Yes	Positive	Negative	Positive	Negative	No	No	No	No
OM0982	706E	M5	136	2721	36	No	n			No							No		NA	NA	Yes	Yes	148	4.93	5	NA	NA	NA	Yes	No	No	No	NA	5	Formula	No	Yes	Yes	Yes	None	Yes	Positive	Negative	Negative	Negative	No	No	No	No
OM0983	706E	M6	136	2721	36	No	n			No							No		NA	NA	Yes	Yes	176	5.87	6	NA	NA	NA	Yes	No	No	No	NA	5	Formula	No	Yes	Yes	Yes	None	Yes	Positive	Negative	Negative	Negative	No	No	No	No
OM0984	706E	E2V1	136	2721	36	No	y			Yes	6					n	No		NA	No	No	No	212	7.07	7	NA	NA	NA	Yes	No	No	No	No	5	Formula	No	Yes	Yes	Yes	None	NA	NA	NA	NA	NA	No	No	No	No
OM0985	706E	M9E3V1	136	2721	36	No	y			Yes	2					n	No		NA	No	No	No	267	8.9	9	NA	NA	NA	Yes	No	No	No	No	5	Formula	No	Yes	Yes	Yes	None	Yes	Positive	Negative	Positive	Negative	No	No	No	No
OM0986	706E	E5V1	136	2721	36	No	y			Yes						n	No		NA	No	No	No	359	11.97	12	NA	NA	NA	Yes	No	No	No	No	5	Formula	No	Yes	Yes	Yes	None	NA	NA	NA	NA	NA	No	No	No	No
OM0987	709E	M1	137	2337	38	No	n			No		8	7	1	y		No		NA	NA	Yes	Yes	28	0.93	1	NA	NA	NA	Yes	No	No	No	NA	2	Formula	No	Yes	Yes	Yes	None	Yes	Positive	Negative	Negative	Negative	No	No	No	No
OM0988	709E	M2	137	2337	38	No	n			No							No		NA	NA	Yes	Yes	56	1.87	2	NA	NA	NA	Yes	No	No	No	NA	2	Formula	No	Yes	Yes	Yes	None	Yes	Positive	Negative	Negative	Negative	No	No	No	No
OM0989	709E	E1V1	137	2337	38	No	y			Yes	7					n	No		NA	No	No	No	67	2.23	2	NA	NA	NA	Yes	No	No	No	No	2	Mixed	Yes	Yes	Yes	Yes	None	Yes	Positive	Negative	Negative	Negative	No	No	No	No
OM0990	709E	M3	137	2337	38	No	n			No							No		NA	NA	Yes	Yes	89	2.97	3	NA	NA	NA	Yes	No	No	No	NA	2	Formula	No	Yes	Yes	Yes	None	No	Negative	Negative	Negative	Negative	No	No	No	No
OM0991	709E	M4	137	2337	38	No	n			No							No		NA	NA	Yes	Yes	118	3.93	4	NA	NA	NA	Yes	No	No	No	NA	2	Formula	No	Yes	Yes	Yes	None	Yes	Positive	Negative	Positive	Negative	No	No	No	No
OM0992	709E	M5	137	2337	38	No	n			No							No		NA	NA	Yes	Yes	145	4.83	5	NA	NA	NA	Yes	No	No	No	NA	2	Formula	No	Yes	Yes	Yes	None	Yes	Positive	Negative	Positive	Negative	No	No	No	No
OM0993	709E	M6	137	2337	38	No	n			No							No		NA	NA	Yes	Yes	175	5.83	6	NA	NA	NA	Yes	No	No	No	NA	2	Formula	No	Yes	Yes	Yes	None	Yes	Positive	Negative	Negative	Negative	No	No	No	No
OM0994	709E	M9	137	2337	38	No	n			No							No		NA	NA	Yes	Yes	271	9.03	9	NA	NA	NA	Yes	No	No	No	NA	2	Formula	No	Yes	Yes	Yes	None	Yes	Negative	Negative	Positive	Negative	No	No	No	No
OM0995	713E	M1	138	3850	38	No	n			No		8	7	1	y		No		NA	NA	Yes	Yes	26	0.87	1	NA	NA	NA	Yes	No	No	No	NA	1	Breastmilk	Yes	No	Yes	No	Heavy	No	Negative	Negative	Negative	Negative	No	No	No	No
OM0996	713E	M2	138	3850	38	No	n			No							No		NA	NA	Yes	Yes	55	1.83	2	NA	NA	NA	Yes	No	No	No	NA	1	Formula	No	Yes	Yes	No	Heavy	No	Negative	Negative	Negative	Negative	No	No	No	No
OM0997	713E	M3	138	3850	38	No	n			No							No		NA	NA	Yes	Yes	87	2.9	3	NA	NA	NA	Yes	No	No	No	NA	1	Formula	No	Yes	Yes	No	Heavy	No	Negative	Negative	Negative	Negative	No	No	No	No
OM0998	713E	M4	138	3850	38	No	n			No							No		NA	NA	Yes	Yes	116	3.87	4	NA	NA	NA	Yes	No	No	No	NA	1	Formula	No	Yes	Yes	No	Heavy	No	Negative	Negative	Negative	Negative	No	No	No	No
OM0999	713E	M5	138	3850	38	No	n			No							No		NA	NA	Yes	Yes	145	4.83	5	NA	NA	NA	Yes	No	No	No	NA	1	Formula	No	Yes	Yes	No	Heavy	No	Negative	Negative	Negative	Negative	No	No	No	No
OM1000	713E	M6	138	3850	38	No	n			No							No		NA	NA	Yes	Yes	178	5.93	6	NA	NA	NA	Yes	No	No	No	NA	1	Formula	No	Yes	Yes	No	Heavy	No	Negative	Negative	Negative	Negative	No	No	No	No
OM1001	713E	E1V1	138	3850	38	No	y			Yes	4					n	No		NA	No	No	No	221	7.37	7	NA	NA	NA	Yes	No	No	No	No	1	Formula	No	Yes	Yes	No	Heavy	No	Negative	Negative	Negative	Negative	No	No	No	No
OM1002	713E	M9	138	3850	38	No	n			No							No		NA	NA	Yes	Yes	262	8.73	9	NA	NA	NA	Yes	No	No	No	NA	1	Formula	No	Yes	Yes	No	Heavy	No	Negative	Negative	Negative	Negative	No	No	No	No
OM1003	715E	M1	139	3941	40	Yes	n			No		6	5	1	y		No		NA	NA	Yes	Yes	26	0.87	1	142	Early	-116	Yes	No	No	No	NA	3	Breastmilk	Yes	No	Yes	No	None	Yes	Negative	Negative	Positive	Negative	No	No	No	No
OM1004	715E	M3	139	3941	40	Yes	n			No							No		NA	NA	Yes	Yes	93	3.1	3	142	Early	-49	Yes	No	No	No	NA	3	Breastmilk	Yes	No	Yes	No	None	Yes	Positive	Negative	Negative	Negative	No	No	No	No
OM1005	715E	M4	139	3941	40	Yes	n			No							No		NA	NA	Yes	Yes	116	3.87	4	142	Early	-26	Yes	No	No	Yes	NA	3	Breastmilk	Yes	No	Yes	No	None	Yes	Positive	Negative	Positive	Negative	No	No	No	No
OM1006	715E	M5	139	3941	40	Yes	n			No							No		NA	NA	No	No	153	5.1	5	142	Early	11	No	No	No	No	NA	3	Breastmilk	Yes	No	Yes	No	None	Yes	Negative	Negative	Positive	Negative	No	Yes	Yes	Yes
OM1007	715E	M6	139	3941	40	Yes	n		y	No							No		NA	NA	No	No	178	5.93	6	142	Early	36	No	No	No	No	NA	3	Mixed	Yes	Yes	Yes	No	None	Yes	Positive	Positive	Positive	Negative	No	No	No	Yes
OM1008	715E	E1V1	139	3941	40	Yes	y			Yes	3					y	Yes	3	NA	Yes	No	No	220	7.33	7	142	Early	78	No	No	No	No	Yes	3	Breastmilk	Yes	No	Yes	No	None	Yes	Positive	Positive	Positive	Negative	No	No	No	No
OM1009	716E	M1	140	3370	39	Yes	n			No		5	2	3	y		No		NA	NA	Yes	Yes	27	0.9	1	114	Early	-87	Yes	No	No	No	NA	2	Formula	No	Yes	No	Yes	None	No	Negative	Negative	Negative	Negative	No	No	No	No
OM1010	716E	M3E1V1	140	3370	39	Yes	y			Yes	20					n	No		NA	No	No	No	95	3.17	3	114	Early	-19	Yes	No	No	Yes	No	2	Formula	No	Yes	No	Yes	None	No	Negative	Negative	Negative	Negative	No	No	No	No
OM1011	716E	M4E2V1	140	3370	39	Yes	y			Yes	3					y	No		Pre	Yes	No	No	111	3.7	4	114	Early	-3	Yes	Yes	Yes	Yes	No	2	Formula	No	Yes	No	Yes	None	Yes	Positive	Negative	Positive	Positive	No	No	No	No
OM1012	716E	E2V2	140	3370	39	Yes	y			Yes	6					y	Yes	6	Post	Yes	No	No	114	3.8	4	114	Early	0	Yes	No	No	No	Yes	2	Formula	No	Yes	No	Yes	None	Yes	Positive	Negative	Positive	Positive	No	No	No	No
OM1013	716E	M6	140	3370	39	Yes	n			No							No		NA	NA	No	No	185	6.17	6	114	Early	71	No	No	No	No	NA	2	Formula	No	Yes	No	Yes	None	Yes	Positive	Negative	Negative	Negative	No	No	No	No
OM1014	717E	M1	141	2920	37	No	n			No		7	7	0	na		No		NA	NA	Yes	Yes	24	0.8	1	NA	NA	NA	Yes	No	No	No	NA	2	Formula	No	Yes	Yes	Yes	Heavy	Yes	Negative	Negative	Positive	Positive	No	No	No	No
OM1015	717E	M2	141	2920	37	No	n			No							No		NA	NA	Yes	Yes	67	2.23	2	NA	NA	NA	Yes	No	No	No	NA	2	Formula	No	Yes	Yes	Yes	Heavy	Yes	Negative	Negative	Positive	Negative	No	No	No	No
OM1016	717E	M3	141	2920	37	No	n			No							No		NA	NA	Yes	Yes	85	2.83	3	NA	NA	NA	Yes	No	No	No	NA	2	Formula	No	Yes	Yes	Yes	Heavy	Yes	Negative	Negative	Positive	Negative	No	No	No	No
OM1017	717E	M4	141	2920	37	No	n			No							No		NA	NA	Yes	Yes	121	4.03	4	NA	NA	NA	Yes	No	No	No	NA	2	Formula	No	Yes	Yes	Yes	Heavy	Yes	Negative	Negative	Positive	Negative	No	No	No	No
OM1018	717E	M5	141	2920	37	No	n			No							No		NA	NA	Yes	Yes	147	4.9	5	NA	NA	NA	Yes	No	No	No	NA	2	Formula	No	Yes	Yes	Yes	Heavy	Yes	Negative	Negative	Positive	Negative	No	No	No	No
OM1019	717E	M6	141	2920	37	No	n			No							No		NA	NA	Yes	Yes	178	5.93	6	NA	NA	NA	Yes	No	No	No	NA	2	Formula	No	Yes	Yes	Yes	Heavy	Yes	Negative	Negative	Positive	Negative	No	No	No	No
OM1020	717E	M9	141	2920	37	No	n			No							No		NA	NA	Yes	Yes	267	8.9	9	NA	NA	NA	Yes	No	No	No	NA	2	Formula	No	Yes	Yes	Yes	Heavy	Yes	Positive	Negative	Negative	Negative	No	No	No	No
OM1021	721E	M1	142	3390	38	No	n			No		7	7	0	na		No		NA	NA	Yes	Yes	26	0.87	1	NA	NA	NA	Yes	No	No	No	NA	2	Mixed	Yes	Yes	Yes	No	Heavy	Yes	Negative	Positive	Negative	Negative	No	No	No	No
OM1022	721E	M2	142	3390	38	No	n			No							No		NA	NA	Yes	Yes	60	2	2	NA	NA	NA	Yes	No	No	No	NA	2	Mixed	Yes	Yes	Yes	No	Heavy	Yes	Negative	Positive	Negative	Negative	No	No	No	No
OM1023	721E	M3	142	3390	38	No	n			No							No		NA	NA	Yes	Yes	88	2.93	3	NA	NA	NA	Yes	No	No	No	NA	2	Breastmilk	Yes	No	Yes	No	Heavy	No	Negative	Negative	Negative	Negative	No	No	No	No
OM1024	721E	M4	142	3390	38	No	n			No							No		NA	NA	Yes	Yes	115	3.83	4	NA	NA	NA	Yes	No	No	No	NA	2	Breastmilk	Yes	No	Yes	No	Heavy	Yes	Negative	Positive	Positive	Negative	No	No	No	No
OM1025	721E	M5	142	3390	38	No	n			No							No		NA	NA	Yes	Yes	143	4.77	5	NA	NA	NA	Yes	No	No	No	NA	2	Breastmilk	Yes	No	Yes	No	Heavy	Yes	Negative	Positive	Negative	Negative	No	No	No	No
OM1026	721E	M6	142	3390	38	No	n			No							No		NA	NA	Yes	Yes	178	5.93	6	NA	NA	NA	Yes	No	No	No	NA	2	Breastmilk	Yes	No	Yes	No	Heavy	Yes	Positive	Positive	Positive	Negative	No	No	No	No
OM1027	721E	M9	142	3390	38	No	n			No							No		NA	NA	Yes	Yes	262	8.73	9	NA	NA	NA	Yes	No	No	No	NA	2	Breastmilk	Yes	No	Yes	No	Heavy	Yes	Positive	Positive	Negative	Negative	No	No	No	No
OM1028	724E	M1	143	3560	40	No	n			No		7	7	0	na		No		NA	NA	Yes	Yes	28	0.93	1	NA	NA	NA	Yes	No	No	No	NA	2	Breastmilk	Yes	No	Yes	No	None	No	Negative	Negative	Negative	Negative	No	No	No	No
OM1029	724E	M2	143	3560	40	No	n			No							No		NA	NA	Yes	Yes	56	1.87	2	NA	NA	NA	Yes	No	No	No	NA	2	Breastmilk	Yes	No	Yes	No	None	No	Negative	Negative	Negative	Negative	No	No	No	No
OM1030	724E	M3	143	3560	40	No	n			No							No		NA	NA	Yes	Yes	85	2.83	3	NA	NA	NA	Yes	No	No	No	NA	2	Breastmilk	Yes	No	Yes	No	None	No	Negative	Negative	Negative	Negative	No	No	No	No
OM1031	724E	M4	143	3560	40	No	n			No							No		NA	NA	Yes	Yes	112	3.73	4	NA	NA	NA	Yes	No	No	No	NA	2	Breastmilk	Yes	No	Yes	No	None	No	Negative	Negative	Negative	Negative	No	No	No	No
OM1032	724E	M6	143	3560	40	No	n			No							No		NA	NA	Yes	Yes	149	4.97	5	NA	NA	NA	Yes	No	No	No	NA	2	Breastmilk	Yes	No	Yes	No	None	No	Negative	Negative	Negative	Negative	No	No	No	No
OM1033	724E	M6	143	3560	40	No	n			No							No		NA	NA	Yes	Yes	175	5.83	6	NA	NA	NA	Yes	No	No	No	NA	2	Breastmilk	Yes	No	Yes	No	None	No	Negative	Negative	Negative	Negative	No	No	No	No
OM1034	724E	M9	143	3560	40	No	n			No							No		NA	NA	Yes	Yes	267	8.9	9	NA	NA	NA	Yes	No	No	No	NA	2	Mixed	Yes	Yes	Yes	No	None	No	Negative	Negative	Negative	Negative	No	No	No	No
OM1035	730E	M1	144	3470	39	No	n			No		7	6	1	y		No		NA	NA	Yes	Yes	27	0.9	1	NA	NA	NA	Yes	No	No	No	NA	1	Breastmilk	Yes	No	Yes	Yes	Heavy	No	Negative	Negative	Negative	Negative	No	No	No	No
OM1036	730E	M2	144	3470	39	No	n			No							No		NA	NA	Yes	Yes	55	1.83	2	NA	NA	NA	Yes	No	No	No	NA	1	Mixed	Yes	Yes	Yes	Yes	Heavy	No	Negative	Negative	Negative	Negative	No	No	No	No
OM1037	730E	M3	144	3470	39	No	n		y	No							No		NA	NA	Yes	Yes	86	2.87	3	NA	NA	NA	Yes	No	No	No	NA	1	Breastmilk	Yes	No	Yes	Yes	Heavy	Yes	Negative	Negative	Positive	Negative	No	No	No	No
OM1038	730E	M4	144	3470	39	No	n			No							No		NA	NA	Yes	Yes	114	3.8	4	NA	NA	NA	Yes	No	No	No	NA	1	Breastmilk	Yes	No	Yes	Yes	Heavy	No	Negative	Negative	Negative	Negative	No	No	No	No
OM1039	730E	M5	144	3470	39	No	n			No							No		NA	NA	Yes	Yes	148	4.93	5	NA	NA	NA	Yes	No	No	No	NA	1	Breastmilk	Yes	No	Yes	Yes	Heavy	Yes	Positive	Negative	Positive	Negative	No	No	No	No
OM1040	730E	M6	144	3470	39	No	n			No							No		NA	NA	Yes	Yes	175	5.83	6	NA	NA	NA	Yes	No	No	No	NA	1	Breastmilk	Yes	No	Yes	Yes	Heavy	Yes	Negative	Negative	Positive	Negative	No	No	No	No
OM1041	730E	M9+E2V1	144	3470	39	No	y			Yes	3					n	No		NA	No	No	No	267	8.9	9	NA	NA	NA	Yes	No	No	No	No	1	Breastmilk	Yes	No	Yes	Yes	Heavy	Yes	Positive	Negative	Positive	Negative	No	No	No	No
OM1042	733E	M1-U	145	2777	39	No	y			yes	14	8	5	3	n	n	No		NA	No	No	No	26	0.87	1	NA	NA	NA	Yes	No	No	No	NA	1	Breastmilk	Yes	No	Yes	No	None	No	Negative	Negative	Negative	Negative	No	No	No	No
OM1043	733E	E1V1	145	2777	39	No	y			Yes	19					n	No		NA	No	No	No	31	1.03	1	NA	NA	NA	Yes	No	No	No	No	1	Mixed	Yes	Yes	Yes	No	None	No	Negative	Negative	Negative	Negative	No	No	No	No
OM1044	733E	M2	145	2777	39	No	n			No							No		NA	NA	Yes	Yes	62	2.07	2	NA	NA	NA	Yes	No	No	No	NA	1	Breastmilk	Yes	No	Yes	No	None	No	Negative	Negative	Negative	Negative	No	No	No	No
OM1045	733E	M3	145	2777	39	No	n			No							No		NA	NA	Yes	Yes	87	2.9	3	NA	NA	NA	Yes	No	No	No	NA	1	Breastmilk	Yes	No	Yes	No	None	No	Negative	Negative	Negative	Negative	No	No	No	No
OM1046	733E	M4	145	2777	39	No	n			No							No		NA	NA	Yes	Yes	115	3.83	4	NA	NA	NA	Yes	No	No	No	NA	1	Breastmilk	Yes	No	Yes	No	None	No	Negative	Negative	Negative	Negative	No	No	No	No
OM1047	733E	M5	145	2777	39	No	n			No							No		NA	NA	Yes	Yes	151	5.03	5	NA	NA	NA	Yes	No	No	No	NA	1	Breastmilk	Yes	No	Yes	No	None	No	Negative	Negative	Negative	Negative	No	No	No	No
OM1048	733E	M6	145	2777	39	No	n			No							No		NA	NA	Yes	Yes	181	6.03	6	NA	NA	NA	Yes	No	No	No	NA	1	Breastmilk	Yes	No	Yes	No	None	No	Negative	Negative	Negative	Negative	No	No	No	No
OM1049	733E	M9	145	2777	39	No	n			No							No		NA	NA	Yes	Yes	270	9	9	NA	NA	NA	Yes	No	No	No	NA	1	Breastmilk	Yes	No	Yes	No	None	No	Negative	Negative	Negative	Negative	No	No	No	No
OM1050	734E	M1	146	2250	38	Yes	n			No		7	7	0	na		No		NA	NA	Yes	Yes	26	0.87	1	252	Late	-226	Yes	No	No	No	NA	1	Mixed	Yes	Yes	Yes	Yes	Heavy	No	Negative	Negative	Negative	Negative	No	No	No	No
OM1051	734E	M2	146	2250	38	Yes	n			No							No		NA	NA	Yes	Yes	66	2.2	2	252	Late	-186	Yes	No	No	No	NA	1	Mixed	Yes	Yes	Yes	Yes	Heavy	No	Negative	Negative	Negative	Negative	No	No	No	No
OM1052	734E	M3	146	2250	38	Yes	n			No							No		NA	NA	Yes	Yes	89	2.97	3	252	Late	-163	Yes	No	No	No	NA	1	Mixed	Yes	Yes	Yes	Yes	Heavy	No	Negative	Negative	Negative	Negative	No	No	No	No
OM1053	734E	M4	146	2250	38	Yes	n			No							No		NA	NA	Yes	Yes	115	3.83	4	252	Late	-137	Yes	No	No	No	NA	1	Mixed	Yes	Yes	Yes	Yes	Heavy	Yes	Negative	Negative	Positive	Negative	No	No	No	No
OM1054	734E	M5	146	2250	38	Yes	n			No							No		NA	NA	Yes	Yes	144	4.8	5	252	Late	-108	Yes	No	No	No	NA	1	Mixed	Yes	Yes	Yes	Yes	Heavy	Yes	Negative	Negative	Positive	Negative	No	No	No	No
OM1055	734E	M6	146	2250	38	Yes	n			No							No		NA	NA	Yes	Yes	178	5.93	6	252	Late	-74	Yes	No	No	No	NA	1	Mixed	Yes	Yes	Yes	Yes	Heavy	Yes	Negative	Negative	Positive	Negative	No	No	No	No
OM1056	734E	M9	146	2250	38	Yes	n			No							No		NA	NA	No	No	268	8.93	9	252	Late	16	No	No	No	No	NA	1	Breastmilk	Yes	No	Yes	Yes	Heavy	No	Negative	Negative	Negative	Negative	No	No	Yes	Yes
OM1057	736E	M1E1V1	147	4220	38	Yes	y			Yes	3	6	3	3	n	n	No		NA	No	No	No	23	0.77	1	149	Early	-126	Yes	No	No	No	No	2	Breastmilk	Yes	No	Yes	No	None	Yes	Negative	Negative	Positive	Negative	No	No	No	No
OM1058	736E	M2E2V1	147	4220	38	Yes	y			Yes	4					n	No		NA	No	No	No	58	1.93	2	149	Early	-91	Yes	No	No	No	No	2	Breastmilk	Yes	No	Yes	No	None	Yes	Positive	Negative	Negative	Negative	No	No	No	No
OM1059	736E	M3	147	4220	38	Yes	n			No							No		NA	NA	Yes	Yes	85	2.83	3	149	Early	-64	Yes	No	No	No	NA	2	Breastmilk	Yes	No	Yes	No	None	Yes	Positive	Negative	Negative	Negative	No	No	No	No
OM1060	736E	M4	147	4220	38	Yes	n			No							No		NA	NA	Yes	Yes	113	3.77	4	149	Early	-36	Yes	No	No	No	NA	2	Breastmilk	Yes	No	Yes	No	None	Yes	Positive	Negative	Negative	Negative	No	No	No	No
OM1061	736E	M5E3V1	147	4220	38	Yes	y			Yes	8					y	No		NA	Yes	No	No	147	4.9	5	149	Early	-2	Yes	Yes	Yes	Yes	No	2	Breastmilk	Yes	No	Yes	No	None	Yes	Positive	Negative	Negative	Positive	No	No	No	No
OM1062	736E	M6	147	4220	38	Yes	n			No							No		NA	NA	No	No	176	5.87	6	149	Early	27	No	No	No	No	NA	2	Breastmilk	Yes	No	Yes	No	None	Yes	Negative	Positive	Negative	Positive	No	No	Yes	Yes
OM1063	740E	M1	148	3870	39	Yes	n			No		9	6	3	y		No		NA	NA	Yes	Yes	26	0.87	1	293	Late	-267	Yes	No	No	No	NA	1	Mixed	Yes	Yes	No	Yes	None	No	Negative	Negative	Negative	Negative	No	No	No	No
OM1064	740E	M2	148	3870	39	Yes	n			No							No		NA	NA	Yes	Yes	61	2.03	2	293	Late	-232	Yes	No	No	No	NA	1	Formula	No	Yes	No	Yes	None	No	Negative	Negative	Negative	Negative	No	No	No	No
OM1065	740E	M3	148	3870	39	Yes	n			No							No		NA	NA	Yes	Yes	88	2.93	3	293	Late	-205	Yes	No	No	No	NA	1	Formula	No	Yes	No	Yes	None	Yes	Negative	Positive	Negative	Negative	No	No	No	No
OM1066	740E	M4	148	3870	39	Yes	n			No							No		NA	NA	Yes	Yes	120	4	4	293	Late	-173	Yes	No	No	No	NA	1	Formula	No	Yes	No	Yes	None	Yes	Positive	Negative	Positive	Negative	No	No	No	No
OM1067	740E	M5-U	148	3870	39	Yes	y			yes	3					n	No		NA	No	No	No	145	4.83	5	293	Late	-148	Yes	No	No	No	NA	1	Formula	No	Yes	No	Yes	None	Yes	Positive	Negative	Positive	Negative	No	No	No	No
OM1068	740E	E1V1	148	3870	39	Yes	y			Yes	4					n	No		NA	No	No	No	146	4.87	5	293	Late	-147	Yes	No	No	No	No	1	Formula	No	Yes	No	Yes	None	Yes	Positive	Negative	Positive	Negative	No	No	No	No
OM1069	740E	M6	148	3870	39	Yes	n			No							No		NA	NA	Yes	Yes	174	5.8	6	293	Late	-119	Yes	No	No	No	NA	1	Formula	No	Yes	No	Yes	None	Yes	Positive	Negative	Positive	Negative	No	No	No	No
OM1070	740E	M9	148	3870	39	Yes	n		y	No							No		NA	NA	Yes	Yes	264	8.8	9	293	Late	-29	Yes	No	No	No	NA	1	Formula	No	Yes	No	Yes	None	No	Negative	Negative	Negative	Negative	No	No	No	No
OM1071	740E	E3V1	148	3870	39	Yes	y			Yes	5					y	Yes	5	NA	Yes	No	No	293	9.77	10	293	Late	0	Yes	No	No	No	Yes	1	Formula	No	Yes	No	Yes	None	Yes	Positive	Positive	Positive	Negative	No	No	No	No
OM1072	745E	M1	149	3231	37	No	n			No		7	6	1	y		No		NA	NA	Yes	Yes	28	0.93	1	NA	NA	NA	Yes	No	No	No	NA	5	Mixed	Yes	Yes	Yes	Yes	None	Yes	Negative	Positive	Negative	Negative	No	No	No	No
OM1073	745E	M2E1V1	149	3231	37	No	y			Yes	2					n	No		NA	No	No	No	59	1.97	2	NA	NA	NA	Yes	No	No	No	No	5	Mixed	Yes	Yes	Yes	Yes	None	Yes	Negative	Positive	Positive	Negative	No	No	No	No
OM1074	745E	M3	149	3231	37	No	n			No							No		NA	NA	Yes	Yes	84	2.8	3	NA	NA	NA	Yes	No	No	No	NA	5	Mixed	Yes	Yes	Yes	Yes	None	Yes	Negative	Positive	Negative	Negative	No	No	No	No
OM1075	745E	M4	149	3231	37	No	n			No							No		NA	NA	Yes	Yes	125	4.17	4	NA	NA	NA	Yes	No	No	No	NA	5	Formula	No	Yes	Yes	Yes	None	No	Negative	Negative	Negative	Negative	No	No	No	No
OM1076	745E	M5	149	3231	37	No	n			No							No		NA	NA	Yes	Yes	148	4.93	5	NA	NA	NA	Yes	No	No	No	NA	5	Formula	No	Yes	Yes	Yes	None	Yes	Negative	Negative	Positive	Negative	No	No	No	No
OM1077	745E	M6	149	3231	37	No	n			No							No		NA	NA	Yes	Yes	174	5.8	6	NA	NA	NA	Yes	No	No	No	NA	5	Formula	No	Yes	Yes	Yes	None	Yes	Positive	Negative	Positive	Negative	No	No	No	No
OM1078	745E	M9	149	3231	37	No	n			No							No		NA	NA	Yes	Yes	268	8.93	9	NA	NA	NA	Yes	No	No	No	NA	5	Formula	No	Yes	Yes	Yes	None	Yes	Positive	Negative	Negative	Negative	No	No	No	No
OM1079	746E	M1	150	3855	40	No	n			No		7	7	7	na		No		NA	NA	Yes	Yes	28	0.93	1	NA	NA	NA	Yes	No	No	No	NA	3	Formula	No	Yes	Yes	Yes	None	Yes	Negative	Negative	Positive	Negative	No	No	No	No
OM1080	746E	M2	150	3855	40	No	n			No							No		NA	NA	Yes	Yes	58	1.93	2	NA	NA	NA	Yes	No	No	No	NA	3	Formula	No	Yes	Yes	Yes	None	No	Negative	Negative	Negative	Negative	No	No	No	No
OM1081	746E	M3	150	3855	40	No	n			No							No		NA	NA	Yes	Yes	84	2.8	3	NA	NA	NA	Yes	No	No	No	NA	3	Formula	No	Yes	Yes	Yes	None	Yes	Negative	Negative	Negative	Positive	No	No	No	No
OM1082	746E	M4	150	3855	40	No	n			No							No		NA	NA	Yes	Yes	112	3.73	4	NA	NA	NA	Yes	No	No	No	NA	3	Formula	No	Yes	Yes	Yes	None	Yes	Negative	Negative	Positive	Negative	No	No	No	No
OM1083	746E	M5	150	3855	40	No	n			No							No		NA	NA	Yes	Yes	147	4.9	5	NA	NA	NA	Yes	No	No	No	NA	3	Formula	No	Yes	Yes	Yes	None	Yes	Positive	Negative	Negative	Negative	No	No	No	No
OM1084	746E	M6	150	3855	40	No	n			No							No		NA	NA	Yes	Yes	174	5.8	6	NA	NA	NA	Yes	No	No	No	NA	3	Formula	No	Yes	Yes	Yes	None	Yes	Positive	Negative	Positive	Negative	No	No	No	No
OM1085	746E	M9	150	3855	40	No	n			No							No		NA	NA	Yes	Yes	266	8.87	9	NA	NA	NA	Yes	No	No	No	NA	3	Formula	No	Yes	Yes	Yes	None	No	Negative	Negative	Negative	Negative	No	No	No	No
OM1086	751E	M1	151	3660	40	No	n			No		7	7	0	na		No		NA	NA	Yes	Yes	26	0.87	1	NA	NA	NA	Yes	No	No	No	NA	2	Mixed	Yes	Yes	Yes	Yes	None	Yes	Negative	Positive	Negative	Negative	No	No	No	No
OM1087	751E	M2	151	3660	40	No	n			No							No		NA	NA	No	No	56	1.87	2	NA	NA	NA	Yes	No	No	No	NA	2	Formula	No	Yes	Yes	Yes	None	No	Negative	Negative	Negative	Negative	No	No	Yes	Yes
OM1088	751E	M3	151	3660	40	No	n			No							No		NA	NA	No	No	84	2.8	3	NA	NA	NA	Yes	No	No	No	NA	2	Mixed	Yes	Yes	Yes	Yes	None	No	Negative	Negative	Negative	Negative	No	No	No	Yes
OM1089	751E	M6	151	3660	40	No	n			No							No		NA	NA	No	Yes	117	3.9	4	NA	NA	NA	Yes	No	No	No	NA	2	Mixed	Yes	Yes	Yes	Yes	None	No	Negative	Negative	Negative	Negative	No	No	No	No
OM1090	751E	M5	151	3660	40	No	n			No							No		NA	NA	No	Yes	145	4.83	5	NA	NA	NA	Yes	No	No	No	NA	2	Formula	No	Yes	Yes	Yes	None	No	Negative	Negative	Negative	Negative	No	No	No	No
OM1091	751E	M5	151	3660	40	No	n			No							No		NA	NA	No	Yes	174	5.8	6	NA	NA	NA	Yes	No	No	No	NA	2	Formula	No	Yes	Yes	Yes	None	No	Negative	Negative	Negative	Negative	No	No	No	No
OM1092	751E	M9	151	3660	40	No	n			No							No		NA	NA	Yes	Yes	271	9.03	9	NA	NA	NA	Yes	No	No	No	NA	2	Formula	No	Yes	Yes	Yes	None	No	Negative	Negative	Negative	Negative	No	No	No	No
OM1093	752E	M1	152	2760	37	No	n			No		7	7	0	na		No		NA	NA	Yes	Yes	27	0.9	1	NA	NA	NA	Yes	No	No	No	NA	1	Mixed	Yes	Yes	Yes	Yes	Heavy	No	Negative	Negative	Negative	Negative	No	No	No	No
OM1094	752E	M2	152	2760	37	No	n			No							No		NA	NA	Yes	Yes	54	1.8	2	NA	NA	NA	Yes	No	No	No	NA	1	Mixed	Yes	Yes	Yes	Yes	Heavy	Yes	Negative	Negative	Positive	Negative	No	No	No	No
OM1095	752E	M3	152	2760	37	No	n			No							No		NA	NA	Yes	Yes	85	2.83	3	NA	NA	NA	Yes	No	No	No	NA	1	Formula	No	Yes	Yes	Yes	Heavy	Yes	Negative	Negative	Negative	Positive	No	No	No	No
OM1096	752E	M4	152	2760	37	No	n			No							No		NA	NA	Yes	Yes	125	4.17	4	NA	NA	NA	Yes	No	No	No	NA	1	Mixed	Yes	Yes	Yes	Yes	Heavy	Yes	Negative	Negative	Negative	Positive	No	No	No	No
OM1097	752E	M5	152	2760	37	No	n			No							No		NA	NA	Yes	Yes	145	4.83	5	NA	NA	NA	Yes	No	No	No	NA	1	Formula	No	Yes	Yes	Yes	Heavy	No	Negative	Negative	Negative	Negative	No	No	No	No
OM1098	752E	M6	152	2760	37	No	n			No							No		NA	NA	Yes	Yes	176	5.87	6	NA	NA	NA	Yes	No	No	No	NA	1	Formula	No	Yes	Yes	Yes	Heavy	No	Negative	Negative	Negative	Negative	No	No	No	No
OM1099	752E	M9	152	2760	37	No	n			No							No		NA	NA	Yes	Yes	265	8.83	9	NA	NA	NA	Yes	No	No	No	NA	1	Formula	No	Yes	Yes	Yes	Heavy	Yes	Positive	Negative	Negative	Negative	No	No	No	No
OM1100	756E	M1	153	3120	40	No	n			No		6	6	0	na		No		NA	NA	Yes	Yes	23	0.77	1	NA	NA	NA	Yes	No	No	No	NA	2	Formula	No	Yes	Yes	Yes	None	Yes	Negative	Negative	Positive	Negative	No	No	No	No
OM1101	756E	M2	153	3120	40	No	n			No							No		NA	NA	Yes	Yes	55	1.83	2	NA	NA	NA	Yes	No	No	No	NA	2	Formula	No	Yes	Yes	Yes	None	Yes	Negative	Negative	Positive	Negative	No	No	No	No
OM1102	756E	M3	153	3120	40	No	n			No							No		NA	NA	Yes	Yes	86	2.87	3	NA	NA	NA	Yes	No	No	No	NA	2	Formula	No	Yes	Yes	Yes	None	Yes	Negative	Negative	Positive	Negative	No	No	No	No
OM1103	756E	M4	153	3120	40	No	n			No							No		NA	NA	Yes	Yes	118	3.93	4	NA	NA	NA	Yes	No	No	No	NA	2	Formula	No	Yes	Yes	Yes	None	Yes	Negative	Negative	Positive	Negative	No	No	No	No
OM1104	756E	M5	153	3120	40	No	n			No							No		NA	NA	Yes	Yes	149	4.97	5	NA	NA	NA	Yes	No	No	No	NA	2	Formula	No	Yes	Yes	Yes	None	Yes	Negative	Negative	Positive	Negative	No	No	No	No
OM1105	756E	M6	153	3120	40	No	n			No							No		NA	NA	Yes	Yes	175	5.83	6	NA	NA	NA	Yes	No	No	No	NA	2	Formula	No	Yes	Yes	Yes	None	Yes	Negative	Negative	Positive	Negative	No	No	No	No
OM1106	760E	M1	154	3600	40	No	n			No		9	5	4	y		No		NA	NA	Yes	Yes	24	0.8	1	NA	NA	NA	Yes	No	No	No	NA	1	Breastmilk	Yes	No	Yes	No	None	Yes	Negative	Negative	Negative	Positive	No	No	No	No
OM1107	760E	M2-U	154	3600	40	No	y			Yes	5					n	No		NA	NA	No	no	60	2	2	NA	NA	NA	Yes	No	No	No	NA	1	Breastmilk	Yes	No	Yes	No	None	Yes	Negative	Negative	Negative	Positive	No	No	No	No
OM1108	760E	M4	154	3600	40	No	n			No							No		NA	NA	Yes	Yes	115	3.83	4	NA	NA	NA	Yes	No	No	No	NA	1	Breastmilk	Yes	No	Yes	No	None	Yes	Negative	Negative	Positive	Positive	No	No	No	No
OM1109	760E	M5	154	3600	40	No	n			No							No		NA	NA	Yes	Yes	145	4.83	5	NA	NA	NA	Yes	No	No	No	NA	1	Breastmilk	Yes	No	Yes	No	None	Yes	Negative	Negative	Negative	Positive	No	No	No	No
OM1110	760E	E2V1	154	3600	40	No	y			Yes	4					n	No		NA	No	No	No	152	5.07	5	NA	NA	NA	Yes	No	No	No	No	1	Breastmilk	Yes	No	Yes	No	None	Yes	Negative	Negative	Negative	Positive	No	No	No	No
OM1111	760E	M6	154	3600	40	No	n			No							No		NA	NA	Yes	Yes	178	5.93	6	NA	NA	NA	Yes	No	No	No	NA	1	Breastmilk	Yes	No	Yes	No	None	Yes	Negative	Negative	Negative	Positive	No	No	No	No
OM1112	760E	E3V1	154	3600	40	No	y			Yes	5					n	No		NA	No	No	No	186	6.2	6	NA	NA	NA	Yes	No	No	No	No	1	Breastmilk	Yes	No	Yes	No	None	Yes	Negative	Negative	Negative	Positive	No	No	No	No
OM1113	760E	M9	154	3600	40	No	n			No							No		NA	NA	Yes	Yes	264	8.8	9	NA	NA	NA	Yes	No	No	No	NA	1	Mixed	Yes	Yes	Yes	No	None	No	Negative	Negative	Negative	Negative	No	No	No	No
OM1114	760E	E4V1	154	3600	40	No	y			Yes	8					n	No		NA	No	No	No	307	10.23	10	NA	NA	NA	Yes	No	No	No	No	1	Formula	No	Yes	Yes	No	None	Yes	Negative	Negative	Positive	Negative	No	No	No	No
OM1115	764E	M1	155	3750	39	No	n			No		7	7	0	na		No		NA	NA	Yes	Yes	28	0.93	1	NA	NA	NA	Yes	No	No	No	NA	1	Formula	No	Yes	Yes	Yes	None	No	Negative	Negative	Negative	Negative	No	No	No	No
OM1116	764E	M2	155	3750	39	No	n			No							No		NA	NA	Yes	Yes	57	1.9	2	NA	NA	NA	Yes	No	No	No	NA	1	Formula	No	Yes	Yes	Yes	None	No	Negative	Negative	Negative	Negative	No	No	No	No
OM1117	764E	M3	155	3750	39	No	n			No							No		NA	NA	Yes	Yes	92	3.07	3	NA	NA	NA	Yes	No	No	No	NA	1	Formula	No	Yes	Yes	Yes	None	Yes	Negative	Negative	Positive	Negative	No	No	No	No
OM1118	764E	M4	155	3750	39	No	n			No							No		NA	NA	Yes	Yes	119	3.97	4	NA	NA	NA	Yes	No	No	No	NA	1	Formula	No	Yes	Yes	Yes	None	Yes	Negative	Negative	Positive	Negative	No	No	No	No
OM1119	764E	M5	155	3750	39	No	n			No							No		NA	NA	Yes	Yes	145	4.83	5	NA	NA	NA	Yes	No	No	No	NA	1	Formula	No	Yes	Yes	Yes	None	No	Negative	Negative	Negative	Negative	No	No	No	No
OM1120	764E	M6	155	3750	39	No	n			No							No		NA	NA	Yes	Yes	174	5.8	6	NA	NA	NA	Yes	No	No	No	NA	1	Formula	No	Yes	Yes	Yes	None	No	Negative	Negative	Negative	Negative	No	No	No	No
OM1121	764E	M9	155	3750	39	No	n			No							No		NA	NA	Yes	Yes	281	9.37	9	NA	NA	NA	Yes	No	No	No	NA	1	Formula	No	Yes	Yes	Yes	None	No	Negative	Negative	Negative	Negative	No	No	No	No
OM1122	768E	M1	156	3180	38	No	n			No		7	5	2	y		No		NA	NA	Yes	Yes	23	0.77	1	NA	NA	NA	Yes	No	No	No	NA	1	Formula	No	Yes	No	Yes	None	Yes	Negative	Negative	Negative	Positive	No	No	No	No
OM1123	768E	M2	156	3180	38	No	n			No							No		NA	NA	Yes	Yes	54	1.8	2	NA	NA	NA	Yes	No	No	No	NA	1	Formula	No	Yes	No	Yes	None	Yes	Negative	Negative	Negative	Positive	No	No	No	No
OM1124	768E	M3E1V1	156	3180	38	No	y			Yes	5					n	No		NA	No	No	No	88	2.93	3	NA	NA	NA	Yes	No	No	No	No	1	Formula	No	Yes	No	Yes	None	No	Negative	Negative	Negative	Negative	No	No	No	No
OM1125	768E	M4	156	3180	38	No	n			No							No		NA	NA	Yes	Yes	114	3.8	4	NA	NA	NA	Yes	No	No	No	NA	1	Formula	No	Yes	No	Yes	None	No	Negative	Negative	Negative	Negative	No	No	No	No
OM1126	768E	M5	156	3180	38	No	n			No							No		NA	NA	Yes	Yes	145	4.83	5	NA	NA	NA	Yes	No	No	No	NA	1	Formula	No	Yes	No	Yes	None	Yes	Positive	Negative	Negative	Negative	No	No	No	No
OM1127	768E	M6	156	3180	38	No	n			No							No		NA	NA	Yes	Yes	178	5.93	6	NA	NA	NA	Yes	No	No	No	NA	1	Formula	No	Yes	No	Yes	None	No	Negative	Negative	Negative	Negative	No	No	No	No
OM1128	768E	E3V1	156	3180	38	No	y			Yes	3					n	No		NA	No	No	No	265	8.83	9	NA	NA	NA	Yes	No	No	No	No	1	Formula	No	Yes	No	Yes	None	No	Negative	Negative	Negative	Negative	No	No	No	No
OM1129	769E	M1	157	2750	38	No	n			No		9	7	2	y		No		NA	NA	Yes	Yes	26	0.87	1	NA	NA	NA	Yes	No	No	No	NA	3	Mixed	Yes	Yes	Yes	Yes	None	No	NA	NA	NA	NA	No	No	No	No
OM1130	769E	M2	157	2750	38	No	n			No							No		NA	NA	Yes	Yes	55	1.83	2	NA	NA	NA	Yes	No	No	No	NA	3	Mixed	Yes	Yes	Yes	Yes	None	Yes	Negative	Negative	Negative	Positive	No	No	No	No
OM1131	769E	M3	157	2750	38	No	n			No							No		NA	NA	No	No	85	2.83	3	NA	NA	NA	Yes	No	No	No	NA	3	Mixed	Yes	Yes	Yes	Yes	None	Yes	Negative	Positive	Negative	Positive	No	No	Yes	Yes
OM1132	769E	M4	157	2750	38	No	n			No							No		NA	NA	No	No	119	3.97	4	NA	NA	NA	Yes	No	No	No	NA	3	Mixed	Yes	Yes	Yes	Yes	None	No	Negative	Negative	Negative	Negative	No	No	No	Yes
OM1133	769E	M5	157	2750	38	No	n			No							No		NA	NA	No	Yes	148	4.93	5	NA	NA	NA	Yes	No	No	No	NA	3	Mixed	Yes	Yes	Yes	Yes	None	Yes	Negative	Positive	Negative	Negative	No	No	No	No
OM1134	769E	M6	157	2750	38	No	n			No							No		NA	NA	No	Yes	175	5.83	6	NA	NA	NA	Yes	No	No	No	NA	3	Formula	No	Yes	Yes	Yes	None	No	Negative	Negative	Negative	Negative	No	No	No	No
OM1135	769E	E2V1	157	2750	38	No	y			Yes	8					n	No		NA	No	No	No	257	8.57	9	NA	NA	NA	Yes	No	No	No	No	3	Formula	No	Yes	Yes	Yes	None	Yes	Negative	Negative	Positive	Negative	No	No	No	No
OM1136	769E	M9	157	2750	38	No	n			No							No		NA	NA	Yes	Yes	267	8.9	9	NA	NA	NA	Yes	No	No	No	NA	3	Formula	No	Yes	Yes	Yes	None	Yes	Negative	Positive	Positive	Negative	No	No	No	No
OM1137	769E	E3V1	157	2750	38	No	y			Yes	7					n	No		NA	No	No	No	289	9.63	10	NA	NA	NA	Yes	No	No	No	No	3	Formula	No	Yes	Yes	Yes	None	Yes	Negative	Positive	Negative	Negative	No	No	No	No
OM1138	771E	M1	158	2930	39	No	n			No		7	6	1	y		No		NA	NA	Yes	Yes	27	0.9	1	NA	NA	NA	Yes	No	No	No	NA	1	Formula	No	Yes	Yes	Yes	Heavy	Yes	Negative	Negative	Negative	Positive	No	No	No	No
OM1139	771E	M2	158	2930	39	No	n			No							No		NA	NA	Yes	Yes	54	1.8	2	NA	NA	NA	Yes	No	No	No	NA	1	Formula	No	Yes	Yes	Yes	Heavy	Yes	Negative	Positive	Positive	Positive	No	No	No	No
OM1140	771E	M3	158	2930	39	No	n			No							No		NA	NA	Yes	Yes	83	2.77	3	NA	NA	NA	Yes	No	No	No	NA	1	Formula	No	Yes	Yes	Yes	Heavy	Yes	Negative	Positive	Positive	Positive	No	No	No	No
OM1141	771E	M4-U	158	2930	39	No	y			Yes	7					n	No		NA	NA	No	No	117	3.9	4	NA	NA	NA	Yes	No	No	No	NA	1	Formula	No	Yes	Yes	Yes	Heavy	Yes	Negative	Positive	Negative	Positive	No	No	No	No
OM1142	771E	M5	158	2930	39	No	n			No							No		NA	NA	Yes	Yes	145	4.83	5	NA	NA	NA	Yes	No	No	No	NA	1	Formula	No	Yes	Yes	Yes	Heavy	Yes	Negative	Negative	Positive	Positive	No	No	No	No
OM1143	771E	M6	158	2930	39	No	n			No							No		NA	NA	Yes	Yes	173	5.77	6	NA	NA	NA	Yes	No	No	No	NA	1	Formula	No	Yes	Yes	Yes	Heavy	Yes	Negative	Negative	Positive	Positive	No	No	No	No
OM1144	771E	M9	158	2930	39	No	n			No							No		NA	NA	Yes	Yes	266	8.87	9	NA	NA	NA	Yes	No	No	No	NA	1	Formula	No	Yes	Yes	Yes	Heavy	No	Negative	Negative	Negative	Negative	No	No	No	No
OM1145	774E	M1-U	159	3033	39	No	y			Yes	6	7	6	1	n	n	No		NA	NA	No	No	34	1.13	1	NA	NA	NA	Yes	No	No	No	NA	2	Breastmilk	Yes	No	Yes	No	None	Yes	Negative	Negative	Negative	Positive	No	No	No	No
OM1146	774E	M2	159	3033	39	No	n			No							No		NA	NA	Yes	Yes	54	1.8	2	NA	NA	NA	Yes	No	No	No	NA	2	Breastmilk	Yes	No	Yes	No	None	Yes	Negative	Negative	Positive	Negative	No	No	No	No
OM1147	774E	M3	159	3033	39	No	n			No							No		NA	NA	Yes	Yes	87	2.9	3	NA	NA	NA	Yes	No	No	No	NA	2	Breastmilk	Yes	No	Yes	No	None	No	Negative	Negative	Negative	Negative	No	No	No	No
OM1148	774E	M4	159	3033	39	No	n			No							No		NA	NA	Yes	Yes	115	3.83	4	NA	NA	NA	Yes	No	No	No	NA	2	Breastmilk	Yes	No	Yes	No	None	Yes	Negative	Positive	Negative	Negative	No	No	No	No
OM1149	774E	M5	159	3033	39	No	n			No							No		NA	NA	Yes	Yes	144	4.8	5	NA	NA	NA	Yes	No	No	No	NA	2	Breastmilk	Yes	No	Yes	No	None	No	Negative	Negative	Negative	Negative	No	No	No	No
OM1150	774E	M6	159	3033	39	No	n			No							No		NA	NA	Yes	Yes	179	5.97	6	NA	NA	NA	Yes	No	No	No	NA	2	Breastmilk	Yes	No	Yes	No	None	No	Negative	Negative	Negative	Negative	No	No	No	No
OM1151	774E	M9	159	3033	39	No	n			No							No		NA	NA	Yes	Yes	271	9.03	9	NA	NA	NA	Yes	No	No	No	NA	2	Formula	No	Yes	Yes	No	None	Yes	Positive	Negative	Negative	Negative	No	No	No	No
[truncated: 18 more columns]
